# Supplementary material for: Genomic and virulent characterization of a duck-associated Salmonella serovar Potsdam from China
Source: Poult Sci. 2024 Dec 5;104(1):104646. doi: 10.1016/j.psj.2024.104646 (PMC11719287; doi:10.1016/j.psj.2024.104646)
Supplement: Supplementary file 1 — S1 table: Summary of 180 complete Salmonella Potsdam genomic data used in this study, including the resistance genes and plasmids. [file mmc1.xlsx]

## Sheet: Legend
Supplemental Table S1:	Sheet1: Summary of 180 complete Salmonella genomic data collected from EnteroBase. Sheet2: Detailed 180 Salmonella's plasmids Sheet3: Detailed 180 Salmonella's antimicrobial resistance genes

## Sheet: Sheet1
Sample ID	accession number	Name	Source Niche	Source Type	Source Details	Collection Year	Collection Month	Collection Day	Continent	Country	ST	aroC	dnaN	hemD	hisD	purE	sucA	thrA
SAMEA14494016	#N/A	YA00319020	Human	Human	Stool	2022	3	7	Africa	South Africa	2489	2	9	43	7	15	187	361
SAMEA14497534	#N/A	YA00319014	Human	Human	Stool	2022	3	7	Africa	South Africa	2489	2	9	43	7	15	187	361
SAMEA1484355	GCA_025008525.1	06-2407	NA	NA	NA	2012	3	21	NA	NA	2462	2	2	9	7	105	513	86
SAMEA1711399	GCA_010675005.1	M275 / NCTC20090	NA	NA	NA	2012	10	8	NA	NA	2039	2	2	9	7	105	19	86
SAMEA1711472	GCA_010125525.1	M274	NA	NA	NA	2012	10	8	NA	NA	2039	2	2	9	7	105	19	86
SAMEA1903646	#N/A	M336 / NCTC20225	Human	Human	Stool	NA	NA	NA	NA	NA	2039	2	2	9	7	105	19	86
SAMEA5556730	GCA_013640155.1	CF08.093	Human	Human	NA	2008	NA	NA	Asia	Taiwan	2462	2	2	9	7	105	513	86
SAMEA5556900	GCA_013532215.1	NC05.170	Human	Human	NA	2005	NA	NA	Asia	Taiwan	2462	2	2	9	7	105	513	86
SAMEA5556921	GCA_013639075.1	NR07.008	Human	Human	NA	2007	NA	NA	Asia	Taiwan	2039	2	2	9	7	105	19	86
SAMEA5671105	GCA_013594955.1	NM08.006	Human	Human	NA	2008	NA	NA	Asia	Taiwan	2039	2	2	9	7	105	19	86
SAMEA5671175	GCA_013600445.1	SA05.161	Human	Human	NA	2005	NA	NA	Asia	Taiwan	2462	2	2	9	7	105	513	86
SAMEA5671475	GCA_013561055.1	CA07.171	Human	Human	NA	2007	NA	NA	Asia	Taiwan	2039	2	2	9	7	105	19	86
SAMEA5671502	GCA_013563135.1	CH06.038	Human	Human	NA	2006	NA	NA	Asia	Taiwan	83	41	9	21	12	8	37	17
SAMEA5671543	GCA_013558675.1	CG05.142	Human	Human	NA	2005	NA	NA	Asia	Taiwan	2462	2	2	9	7	105	513	86
SAMEA5671558	GCA_013485705.1	CH05.004	Human	Human	NA	2005	NA	NA	Asia	Taiwan	2462	2	2	9	7	105	513	86
SAMEA5671588	GCA_013484865.1	CC08.097	Human	Human	NA	2008	NA	NA	Asia	Taiwan	2039	2	2	9	7	105	19	86
SAMEA5671627	GCA_013558535.1	SQ07.051	Human	Human	NA	2007	NA	NA	Asia	Taiwan	2039	2	2	9	7	105	19	86
SAMEA5671659	GCA_013484185.1	SQ08.074	Human	Human	NA	2008	NA	NA	Asia	Taiwan	2039	2	2	9	7	105	19	86
SAMEA5858957	#N/A	SG05.264	Human	Human	NA	2005	NA	NA	Asia	Taiwan	19	10	7	12	9	5	9	2
SAMEA7112731	#N/A	MC_06-0646	Human	Human	Human, Faeces	2006	NA	NA	Europe	Ireland	1815	14	2	331	7	105	19	12
SAMEA7113345	#N/A	M122	NA	NA	NA	2001	NA	NA	Oceania	Australia	408	2	2	9	7	134	19	86
SAMEA7113522	#N/A	NC05.396	Human	Human	NA	2005	NA	NA	Asia	Taiwan	198	76	14	3	77	64	64	67
SAMEA7114284	#N/A	1090603343	Human	Human	NA	2006	NA	NA	Europe	Netherlands	2039	2	2	9	7	105	19	86
SAMEA7114294	#N/A	1090602841	Human	Human	NA	2006	NA	NA	Europe	Netherlands	408	2	2	9	7	134	19	86
SAMEA7115086	#N/A	MC_04-0279	Human	Human	Human, Faeces	2004	NA	NA	Europe	Ireland	2039	2	2	9	7	105	19	86
SAMEA7115163	#N/A	SG04.176	Human	Human	NA	2004	NA	NA	Asia	Taiwan	2462	2	2	9	7	105	513	86
SAMEA72584668	GCA_025084555.1	MS160201	Human	Human	Homo sapiens; human	2016	NA	NA	Europe	Ireland	2039	2	2	9	7	105	19	86
SAMN02344800	GCA_007548315.1	FNW19G15	Aquatic Animal	Fish	frz whole goby	2010	4	NA	Asia	Vietnam	2039	2	2	9	7	105	19	86
SAMN02345307	GCA_004219705.1	FSE0052	Aquatic Animal	Fish	barramundi	2012	7	NA	Asia	Vietnam	2039	2	2	9	7	105	19	86
SAMN02368639	GCA_002065195.1	BCW_2762	Human	Human	Homo sapiens; human	2002	NA	NA	Asia	Taiwan	2462	2	2	9	7	105	513	86
SAMN02368762	GCA_002062095.1	BCW_2897	NA	NA	NA	NA	NA	NA	NA	NA	3391	4	303	8	814	27	58	349
SAMN02645763	GCA_007741875.1	MOD1_Sal_877	Human	Human	Homo sapiens; stool	2011	11	NA	NA	NA	2039	2	2	9	7	105	19	86
SAMN02678746	GCA_010422645.1	FNW19a09	Environment	Plant	white sesame seeds	2008	5	NA	Asia	China	2039	2	2	9	7	105	19	86
SAMN02843534	GCA_010554315.1	FDA149542	Aquatic Animal	Fish	frozen milkfish	2001	10	NA	Asia	Taiwan	2462	2	2	9	7	105	513	86
SAMN02843565	GCA_010559405.1	FDA156341	Aquatic Animal	Fish	milkfish	2001	12	NA	Asia	Philippines	2039	2	2	9	7	105	19	86
SAMN02843630	GCA_010557555.1	FDA175731	Poultry	Poultry	hen egg (whole):foodon_03316061; avian, eggs; egg cracklet	2002	5	NA	Asia	Philippines	2039	2	2	9	7	105	19	86
SAMN02843640	GCA_007759935.1	FDA178619	Aquatic Animal	Fish	frz. talapia fish	2002	6	NA	Asia	China	2462	2	2	9	7	105	513	86
SAMN02843690	#N/A	FDA194185	Wild Animal	Amphibian	frozen frog legs	2002	9	NA	Asia	China	2039	2	2	9	7	105	19	86
SAMN02843792	#N/A	FDA00000407	Aquatic Animal	Fish	shell on frozen shrimp	2003	3	NA	Asia	China	2039	2	2	9	7	105	19	86
SAMN02843809	GCA_011417775.1	FDA226665	Aquatic Animal	Fish	frozen tuna fillets	2003	4	NA	Asia	Indonesia	2039	2	2	9	7	105	19	86
SAMN02844173	GCA_010635065.1	FDA325585	Aquatic Animal	Shellfish	shrimp	2005	3	NA	Asia	Malaysia	2039	2	2	9	7	105	19	86
SAMN02844362	GCA_010557685.1	FDA374755	Animal Feed	Unspecified Meat	dog chew bones	2006	4	NA	Asia	China	2462	2	2	9	7	105	513	86
SAMN02844550	GCA_010559865.1	FDA442243	Aquatic Animal	Shellfish	squid, frozen loligo	2007	10	NA	Asia	China	2039	2	2	9	7	105	19	86
SAMN02844662	GCA_010554045.1	FDA503655	Food	Fish	cleaned climbing perch	2008	12	NA	Asia	Vietnam	2039	2	2	9	7	105	19	86
SAMN02845612	GCA_007752385.1	FDA314670 1-2	Food	Food	dried soup	2005	1	20	Asia	China	2039	2	2	9	7	105	19	86
SAMN02845613	GCA_007752415.1	FDA314670 5-1	Food	Food	dried soup	2005	1	20	Asia	China	2039	2	2	9	7	105	19	86
SAMN02845614	GCA_007628255.1	FDA314670 6-2	Food	NA	dried soup	2005	1	20	Asia	China	2039	2	2	9	7	105	19	86
SAMN02845729	GCA_010557245.1	FDA356743-2	Companion Animal	Canine	dog treat:foodon_00002712; animal feed; rawhide dog treat	2005	11	NA	Asia	Taiwan	2462	2	2	9	7	105	513	86
SAMN02845730	GCA_007907385.1	FDA356743-4	Companion Animal	Dog	dog treat:foodon_00002712; animal feed; rawhide dog treat	2005	11	NA	Asia	Taiwan	2462	2	2	9	7	105	513	86
SAMN02845763	GCA_007548575.1	FDA367815 5-1	Aquatic Animal	Fish	large mouth bass	2006	7	NA	Asia	Taiwan	2039	2	2	9	7	105	19	86
SAMN02846057	#N/A	FDA455069 2-10	Environment	Plant	seaweed	2008	1	NA	Asia	China	2039	2	2	9	7	105	19	86
SAMN02846058	#N/A	FDA455069 2-11	Environment	Plant	seaweed	2008	1	NA	Asia	China	2039	2	2	9	7	105	19	86
SAMN02846227	GCA_010558105.1	FDA487909 4-1	Aquatic Animal	Fish	tilapia	2008	9	NA	Asia	Vietnam	2039	2	2	9	7	105	19	86
SAMN02846318	GCA_007749215.1	FDA512404 1-1	Aquatic Animal	Fish	grey mullet, whole round, frz	2009	1	NA	Asia	Taiwan	2462	2	2	9	7	105	513	86
SAMN02846834	GCA_010555645.1	FDA622121-2	Food	Plant	other (flavoring or seasoning); cumin powder	2010	4	23	Asia	Bangladesh	4061	2	2	9	7	134	708	86
SAMN02847255	GCA_010693385.1	FDA682880 C1 4-1	Aquatic Animal	Fish	goby fish	2011	3	NA	Asia	Vietnam	2039	2	2	9	7	105	19	86
SAMN03098801	GCA_006851085.1	2009K-1620	NA	NA	NA	NA	NA	NA	North America	United States	2039	2	2	9	7	105	19	86
SAMN03098802	GCA_006012705.1	06-0355	NA	NA	NA	NA	NA	NA	North America	United States	2039	2	2	9	7	105	19	86
SAMN03145681	GCA_005939125.1	2014K-0825	NA	NA	NA	NA	NA	NA	North America	United States	2039	2	2	9	7	105	19	86
SAMN03145682	GCA_006853425.1	2014K-0827	NA	NA	NA	NA	NA	NA	North America	United States	2039	2	2	9	7	105	19	86
SAMN03160272	GCA_006853705.1	2014K-0826	NA	NA	NA	NA	NA	NA	North America	United States	2039	2	2	9	7	105	19	86
SAMN03272081	GCA_005942325.1	2014K-1013	NA	NA	NA	NA	NA	NA	North America	United States	2039	2	2	9	7	105	19	86
SAMN03272082	GCA_005942345.1	2014K-1014	NA	NA	NA	NA	NA	NA	North America	United States	2039	2	2	9	7	105	19	86
SAMN03272083	GCA_005942405.1	2014K-1015	NA	NA	NA	NA	NA	NA	North America	United States	2039	2	2	9	7	105	19	86
SAMN03354384	GCA_018338915.1	CFSAN029622	garlic powder organic	food	food	2015	1	21	NA	USA	2039	2	2	9	7	105	19	86
SAMN03402341	GCA_010539695.1	FDA892666-C1-1	Food	Plant	garlic powder	2015	3	NA	North America	United States	2039	2	2	9	7	105	19	86
SAMN03402344	GCA_006867605.1	FDA839856-4	Food	Plant	organic garlic powder	2015	3	NA	Asia	China	2039	2	2	9	7	105	19	86
SAMN03402345	GCA_016591545.1	FDA839856-19	Food	Plant	organic garlic powder	2015	3	NA	Asia	China	2039	2	2	9	7	105	19	86
SAMN03465857	GCA_010663945.1	48211	Human	Human	Homo sapiens; human	2014	9	NA	Europe	United Kingdom	408	2	2	9	7	134	19	86
SAMN03466301	GCA_010704965.1	62494	Human	Human	Homo sapiens; human	2014	8	NA	Europe	United Kingdom	408	2	2	9	7	134	19	86
SAMN03468431	GCA_010666345.1	71576	Human	Human	Homo sapiens; human	2014	12	NA	Europe	United Kingdom	2462	2	2	9	7	105	513	86
SAMN03469002	GCA_011438575.1	68877	Human	Human	Homo sapiens; human	2014	10	NA	Europe	United Kingdom	2039	2	2	9	7	105	19	86
SAMN03469136	GCA_010566005.1	73631	Human	Human	Homo sapiens; human	2014	12	NA	Europe	United Kingdom	408	2	2	9	7	134	19	86
SAMN03476260	GCA_010637485.1	83325	Human	Human	Homo sapiens; human	2015	1	NA	Europe	United Kingdom	2039	2	2	9	7	105	19	86
SAMN03478072	GCA_010439315.1	72296	Human	Human	Homo sapiens; human	2014	12	NA	Europe	United Kingdom	2039	2	2	9	7	105	19	86
SAMN04485925	GCA_010372645.1	SANDO-849555	Aquatic Animal	Fish	Frozen Whole Clarias Fish	2014	3	NA	Asia	Philippines	2039	2	2	9	7	105	19	86
SAMN04532525	GCA_011411175.1	PNUSAS001500	Human	Human	Age: 80-89; sputum	2016	1	NA	North America	United States	2039	2	2	9	7	105	19	86
SAMN04532526	GCA_010735225.1	PNUSAS001501	Human	Human	Age: 50-59; stool	2016	1	NA	North America	United States	2039	2	2	9	7	105	19	86
SAMN04532527	GCA_011412035.1	PNUSAS001502	Human	Human	Age: 30-39; stool	2016	1	NA	North America	United States	2039	2	2	9	7	105	19	86
SAMN04532528	GCA_010738655.1	PNUSAS001503	Human	Human	Age: 20-29; stool	2016	1	NA	North America	United States	2039	2	2	9	7	105	19	86
SAMN04532529	GCA_011422565.1	PNUSAS001504	Human	Human	Age: 20-29; stool	NA	NA	NA	North America	United States	2039	2	2	9	7	105	19	86
SAMN04600355	GCA_008835945.1	130382	Human	Human	Homo sapiens; human	2015	6	NA	Europe	United Kingdom	408	2	2	9	7	134	19	86
SAMN04605745	GCA_008854925.1	PNUSAS001552	Human	Human	Age: 20-29; stool	2016	1	NA	North America	United States	2039	2	2	9	7	105	19	86
SAMN04893773	GCA_008413525.1	PNUSAS001934	Human	Human	Age: 30-39; stool	NA	NA	NA	North America	United States	2462	2	2	9	7	105	513	86
SAMN05044513	GCA_005897945.1	FDA958754-C1-D	Aquatic Animal	Fish	frozen milkfish	2016	NA	NA	Asia	Taiwan	2462	2	2	9	7	105	513	86
SAMN05463117	#N/A	0000-0058-2877	Human	Human	Homo sapiens; Age: 20; male; stool	2016	NA	NA	North America	United States	2039	2	2	9	7	105	19	86
SAMN05596241	GCA_006498395.1	2014AM-2671	NA	NA	NA	NA	NA	NA	North America	United States	2039	2	2	9	7	105	19	86
SAMN05596257	GCA_006569285.1	2014AM-2256	NA	NA	NA	NA	NA	NA	North America	United States	2039	2	2	9	7	105	19	86
SAMN05833240	GCA_011411785.1	PNUSAS004331	Human	Human	Age: 30-39; stool	2016	8	NA	North America	United States	2462	2	2	9	7	105	513	86
SAMN06007355	GCA_010454045.1	PNUSAS005286	Human	Human	Age: 50-59; urine	2016	9	NA	North America	United States	2039	2	2	9	7	105	19	86
SAMN06278692	GCA_007839335.1	320930	Human	Human	Homo sapiens; human	2016	11	NA	Europe	United Kingdom	2462	2	2	9	7	105	513	86
SAMN07151148	GCA_006547495.2	2009K0074	NA	NA	NA	NA	NA	NA	North America	United States	2039	2	2	9	7	105	19	86
SAMN07179997	GCA_009289165.1	348080	Human	Human	Homo sapiens; human	2017	2	NA	Europe	United Kingdom	2039	2	2	9	7	105	19	86
SAMN07719442	GCA_007082645.1	FDA1022290-002-002	Environment	Plant	nuts; frozen young coconut sliced	2017	NA	NA	Asia	Vietnam	2039	2	2	9	7	105	19	86
SAMN07792599	GCA_006304605.1	PNUSAS023829	NA	NA	NA	NA	NA	NA	North America	United States	2039	2	2	9	7	105	19	86
SAMN08027663	GCA_007092905.1	PNUSAS025460	NA	NA	NA	NA	NA	NA	North America	United States	2039	2	2	9	7	105	19	86
SAMN08385395	GCA_011129285.1	PNUSAS029593	Human	Human	Age: 5-9; stool	2017	7	NA	North America	United States	2039	2	2	9	7	105	19	86
SAMN08406851	GCA_011002035.1	PNUSAS032418	Human	Human	Age: 5-9; stool	2018	1	NA	North America	United States	2039	2	2	9	7	105	19	86
SAMN08412455	GCA_020135495.1	CDPH_CSalm073	Human	Human	Homo sapiens	2014	NA	NA	North America	United States	2039	2	2	9	7	105	19	86
SAMN08543212	GCA_008439885.1	PNUSAS034044	Human	Human	Age: 70-79; stool	2018	1	NA	North America	United States	2039	2	2	9	7	105	19	86
SAMN08804705	GCA_006206715.1	PNUSAS037108	NA	NA	NA	NA	NA	NA	North America	United States	408	2	2	9	7	134	19	86
SAMN09225683	GCA_006931295.1	365367	Human	Human	Homo sapiens; human	2017	4	NA	Europe	United Kingdom	2039	2	2	9	7	105	19	86
SAMN09227823	GCA_007138845.1	495805	Human	Human	Homo sapiens; human	2018	2	NA	Europe	United Kingdom	2039	2	2	9	7	105	19	86
SAMN09276869	GCA_006932735.1	381328	Human	Human	Homo sapiens; human	2017	6	NA	Europe	United Kingdom	408	2	2	9	7	134	19	86
SAMN09380999	GCA_007155965.1	315167	Human	Human	Homo sapiens; human	2016	11	NA	Europe	United Kingdom	408	2	2	9	7	134	19	86
SAMN09388899	GCA_007161525.1	149375	Human	Human	Homo sapiens; human	2015	8	NA	Europe	United Kingdom	408	2	2	9	7	134	19	86
SAMN09396573	GCA_007163005.1	143551	Human	Human	Homo sapiens; human	2015	8	NA	Europe	United Kingdom	408	2	2	9	7	134	19	86
SAMN09423355	GCA_004178545.1	488653	Human	Human	Homo sapiens; human	2018	2	NA	Europe	United Kingdom	2039	2	2	9	7	105	19	86
SAMN09476515	GCA_007227995.1	388775	Human	Human	Homo sapiens; human	2017	7	NA	Europe	United Kingdom	2462	2	2	9	7	105	513	86
SAMN09484506	GCA_007235175.1	432270	Human	Human	Homo sapiens; human	2017	10	NA	Europe	United Kingdom	2039	2	2	9	7	105	19	86
SAMN09611090	GCA_004276195.1	116578	Human	Human	Homo sapiens; human	2015	5	NA	Europe	United Kingdom	408	2	2	9	7	134	19	86
SAMN09624422	GCA_004273825.1	299863	Human	Human	Homo sapiens; human	2016	9	NA	Europe	United Kingdom	408	2	2	9	7	134	19	86
SAMN09661785	#N/A	383777	Human	Human	Homo sapiens; human	2017	6	NA	Europe	United Kingdom	408	2	2	9	7	134	19	86
SAMN10067198	GCA_007290635.1	590891	Human	Human	Homo sapiens; human	2018	8	NA	Europe	United Kingdom	2039	2	2	9	7	105	19	86
SAMN10098102	GCA_007306135.1	319658	Human	Human	Homo sapiens; human	2016	11	NA	Europe	United Kingdom	2039	2	2	9	7	105	19	86
SAMN10411773	GCA_006991245.1	628849	Human	Human	Homo sapiens; human	2018	10	NA	Europe	United Kingdom	2039	2	2	9	7	105	19	86
SAMN10416071	GCA_007351575.1	636259	Human	Human	Homo sapiens; human	2018	10	NA	Europe	United Kingdom	2039	2	2	9	7	105	19	86
SAMN10588169	GCA_005816625.1	OSF089101	Animal Feed	Animal Feed	pet food:foodon_00002682; animal feed; finished pet food	2018	NA	NA	North America	United States	408	2	2	9	7	134	19	86
SAMN10643365	GCA_007386345.1	633390	Human	Human	Homo sapiens; human	2018	10	NA	Europe	United Kingdom	2039	2	2	9	7	105	19	86
SAMN10872224	GCA_007657195.1	427533	Human	Human	Homo sapiens; human	2017	9	NA	Europe	United Kingdom	408	2	2	9	7	134	19	86
SAMN10887430	GCA_007512945.1	409995	Human	Human	Homo sapiens; human	2017	8	NA	Europe	United Kingdom	2462	2	2	9	7	105	513	86
SAMN11042250	GCA_007434985.1	320223	Human	Human	Homo sapiens; human	2016	11	NA	Europe	United Kingdom	2462	2	2	9	7	105	513	86
SAMN11046502	GCA_007521765.1	301663	Human	Human	Homo sapiens; human	2016	9	NA	Europe	United Kingdom	408	2	2	9	7	134	19	86
SAMN11051776	GCA_007520465.1	286716	Human	Human	Homo sapiens; human	2016	8	NA	Europe	United Kingdom	2039	2	2	9	7	105	19	86
SAMN11261222	GCA_007612235.1	704348	Human	Human	Homo sapiens; human	2019	3	NA	Europe	United Kingdom	2039	2	2	9	7	105	19	86
SAMN11644878	GCA_007909945.1	738577	Human	Human	Homo sapiens; human	2019	5	NA	Europe	United Kingdom	2039	2	2	9	7	105	19	86
SAMN12009185	GCA_006407615.1	751192	Human	Human	Homo sapiens; human	2019	5	NA	Europe	United Kingdom	408	2	2	9	7	134	19	86
SAMN12078850	GCA_006467925.1	PNUSAS079360	NA	NA	NA	NA	NA	NA	North America	United States	2039	2	2	9	7	105	19	86
SAMN12087803	GCA_006469245.1	760259	Human	Human	Homo sapiens; human	2019	6	NA	Europe	United Kingdom	2039	2	2	9	7	105	19	86
SAMN12324630	GCA_007704705.1	774345	Human	Human	Homo sapiens; human	2019	7	NA	Europe	United Kingdom	408	2	2	9	7	134	19	86
SAMN12412311	GCA_007893085.1	779887	Human	Human	Homo sapiens; human	2019	7	NA	Europe	United Kingdom	408	2	2	9	7	134	19	86
SAMN12783706	#N/A	804440	Human	Human	Homo sapiens; human	2019	9	NA	Europe	United Kingdom	7136	2	2	9	1415	134	19	86
SAMN13414175	GCA_011527805.1	842925	Human	Human	Homo sapiens; human	2019	11	NA	Europe	United Kingdom	2039	2	2	9	7	105	19	86
SAMN13919402	GCA_011269625.1	873405	Human	Human	Homo sapiens; human	2020	1	NA	Europe	United Kingdom	7755	2	328	991	33	36	19	17
SAMN14071240	GCA_011254535.1	879310	Human	Human	Homo sapiens; human	2020	1	NA	Europe	United Kingdom	7755	2	328	991	33	36	19	17
SAMN14147091	GCA_011670565.1	888090	Human	Human	Homo sapiens; human	2020	2	NA	Europe	United Kingdom	7755	2	328	991	33	36	19	17
SAMN14418818	GCA_011727875.1	898805	Human	Human	Homo sapiens; human	2020	2	NA	Europe	United Kingdom	2039	2	2	9	7	105	19	86
SAMN14449683	GCA_011756155.1	908910	Human	Human	Homo sapiens; human	2020	3	NA	Europe	United Kingdom	2039	2	2	9	7	105	19	86
SAMN14488373	GCA_012001765.1	916812	Human	Human	Homo sapiens; human	2020	3	NA	Europe	United Kingdom	2039	2	2	9	7	105	19	86
SAMN14863555	GCA_013258555.1	CIDM_ERL_NSW_2019_2752	Homo sapiens	Human	feces	2015	10	1	NA	Australia	2039	2	2	9	7	105	19	86
SAMN16364352	GCA_015123595.1	843974	Human	Human	Homo sapiens; human	2019	11	NA	Europe	United Kingdom	2039	2	2	9	7	105	19	86
SAMN17143915	#N/A	FDA115537B_FNW18J61	Wild Animal	Amphibian	frog legs	2000	11	NA	Asia	Taiwan	2462	2	2	9	7	105	513	86
SAMN18133171	#N/A	R16.3145	Human	Human	Homo sapiens; Anal	2016	NA	NA	Asia	Taiwan	2039	2	2	9	7	105	19	86
SAMN18618503	#N/A	AUSMDU00008611	Human	Human	Homo sapiens	2017	NA	NA	Oceania	Australia	408	2	2	9	7	134	19	86
SAMN18619152	#N/A	AUSMDU00017655	Human	Human	Homo sapiens	2018	NA	NA	Oceania	Australia	8556	2	2	1071	7	134	19	86
SAMN18742880	GCA_018009995.1	PNCS006751	Human	Human	Homo sapiens; stool	2018	NA	NA	North America	Canada	2039	2	2	9	7	105	19	86
SAMN25338438	GCA_021725095.1	1567251	Human	Human	Homo sapiens; human	2022	1	NA	Europe	United Kingdom	408	2	2	9	7	134	19	86
SAMN27767701	#N/A	1617618	Human	Human	Homo sapiens; human	2022	4	NA	Europe	United Kingdom	2039	2	2	9	7	105	19	86
SAMN29044303	#N/A	1644362	Human	Human	Homo sapiens; human	2022	6	NA	Europe	United Kingdom	2039	2	2	9	7	105	19	86
SAMN29617749	GCA_026131825.1	RCAD-S-100	Anatidae	Anatidae	goose egg	2020	NA	NA	Asia	China	2039	2	2	9	7	105	19	86
SAMN29617750	GCA_026131805.1	RCAD-S-107	Anatidae	Anatidae	goose egg	2020	NA	NA	Asia	China	2039	2	2	9	7	105	19	86
SAMN29617751	GCA_026131835.1	RCAD-S-108	Anatidae	Anatidae	goose egg	2020	NA	NA	Asia	China	2039	2	2	9	7	105	19	86
SAMN29617752	GCA_026131785.1	RCAD-S-113	Anatidae	Anatidae	goose egg	2020	NA	NA	Asia	China	2039	2	2	9	7	105	19	86
SAMN29617753	GCA_026131765.1	RCAD-S-116	Anatidae	Anatidae	goose egg	2020	NA	NA	Asia	China	2039	2	2	9	7	105	19	86
SAMN29617754	GCA_026131745.1	RCAD-S-122	Anatidae	Anatidae	goose egg	2020	NA	NA	Asia	China	2039	2	2	9	7	105	19	86
SAMN29617755	GCA_026131685.1	RCAD-S-129	Anatidae	Anatidae	goose egg	2020	NA	NA	Asia	China	2039	2	2	9	7	105	19	86
SAMN31205613	#N/A	PNUSAS306839	NA	NA	NA	2022	NA	NA	North America	United States	2039	2	2	9	7	105	19	86
SAMN31207928	#N/A	PNUSAS306380	NA	NA	NA	2022	NA	NA	North America	United States	2039	2	2	9	7	105	19	86
SAMN31571237	#N/A	PNUSAS314019	NA	NA	NA	2022	NA	NA	North America	United States	2462	2	2	9	7	105	513	86
SAMN31571241	#N/A	PNUSAS314015	NA	NA	NA	2022	NA	NA	North America	United States	2462	2	2	9	7	105	513	86

## Sheet: Sheet2
Sample ID	aac(3)-Iid	aac(3)-Ia	aac(6')-Ib-cr	aadA16	aadA2	aph(3'')-Ib	aph(3'')-Ib	aph(3')-Ia	aph(6)-Id	blaCARB-2	blaCMY-2	blaOXA-10	blaTEM-116	blaTEM-1B	cmlA1	dfrA12	dfrA14	dfrA27	ere(A)	floR	mph(A)	qepA1	qnrB6	qnrS1	sul1	sul2	tet(A)	tet(D)	tet(G)
SAMEA5858957	0	0	0	0	1	0	0	0	0	1	0	0	0	0	0	0	0	0	0	1	0	0	0	0	0	0	0	0	1
SAMN14071240	0	0	0	0	0	0	0	0	0	0	0	0	0	0	0	0	0	0	0	0	0	0	0	0	0	0	0	0	0
SAMN14147091	0	0	0	0	0	0	0	0	0	0	0	0	0	0	0	0	0	0	0	0	0	0	0	0	0	0	0	0	0
SAMN13919402	0	0	0	0	0	0	0	0	0	0	0	0	0	0	0	0	0	0	0	0	0	0	0	0	0	0	0	0	0
SAMN02368762	0	0	0	0	0	0	0	0	0	0	0	0	0	0	0	0	0	0	0	0	0	0	0	0	0	0	0	0	0
SAMEA7113522	0	0	0	0	0	0	0	0	0	0	1	0	0	0	0	0	0	0	0	0	0	0	0	0	0	0	0	0	0
SAMEA5671502	0	0	0	0	0	0	0	0	0	0	0	0	0	0	0	0	0	0	0	0	0	0	0	0	0	0	0	0	0
SAMEA14497534	0	0	0	0	0	0	0	0	0	0	0	0	0	0	0	0	0	0	0	0	0	0	0	0	0	0	0	0	0
SAMEA14494016	0	0	0	0	0	0	0	0	0	0	0	0	0	0	0	0	0	0	0	0	0	0	0	0	0	0	0	0	0
SAMEA7112731	0	0	0	0	0	0	0	0	0	0	0	0	0	0	0	0	0	0	0	0	0	0	0	0	0	0	0	0	0
SAMN09661785	0	0	0	0	0	0	0	0	0	0	0	0	0	0	0	0	0	0	0	0	0	0	0	0	0	0	0	0	0
SAMEA7114294	0	0	0	0	0	0	0	0	0	0	0	0	0	0	0	0	0	0	0	0	0	0	0	0	0	0	0	0	0
SAMN11046502	0	0	0	0	0	0	0	0	0	0	0	0	0	0	0	0	0	0	0	0	0	0	0	0	0	0	0	0	0
SAMN12783706	0	0	0	0	0	0	0	0	0	0	0	0	0	0	0	0	0	0	0	0	0	0	0	0	0	0	0	0	0
SAMN03469136	0	0	0	0	0	0	0	0	0	0	0	0	0	0	0	0	0	0	0	0	0	0	0	0	0	0	0	0	0
SAMN04600355	0	0	0	0	0	0	0	0	0	0	0	0	0	0	0	0	0	0	0	0	0	0	0	0	0	0	0	0	0
SAMN02846834	0	0	0	0	0	0	0	0	0	0	0	0	0	0	0	0	0	0	0	0	0	0	0	0	0	0	0	0	0
SAMN25338438	0	0	0	0	0	0	0	0	0	0	0	0	0	0	0	0	0	0	0	0	0	0	0	0	0	0	0	0	0
SAMN09276869	0	0	0	0	0	0	0	0	0	0	0	0	0	0	0	0	0	0	0	0	0	0	0	0	0	0	0	0	0
SAMN18619152	0	0	0	0	0	0	0	0	0	0	0	0	0	0	0	0	0	0	0	0	0	0	0	0	0	0	0	0	0
SAMN18618503	0	0	0	0	0	0	0	0	0	0	0	0	0	0	0	0	0	0	0	0	0	0	0	0	0	0	0	0	0
SAMN10588169	0	0	0	0	0	0	0	0	0	0	0	0	0	0	0	0	0	0	0	0	0	0	0	0	0	0	0	0	0
SAMN12009185	0	0	0	0	0	0	0	0	0	0	0	0	0	0	0	0	0	0	0	0	0	0	0	0	0	0	0	0	0
SAMN09611090	0	0	0	0	0	0	0	0	0	0	0	0	0	0	0	0	0	0	0	0	0	0	0	0	0	0	0	0	0
SAMN08804705	0	0	0	0	0	0	0	0	0	0	0	0	0	0	0	0	0	0	0	0	0	0	0	0	0	0	0	0	0
SAMEA7113345	0	0	0	0	0	0	0	0	0	0	0	0	0	0	0	0	0	0	0	0	0	0	0	0	0	0	0	0	0
SAMN12324630	0	0	0	0	0	0	0	0	0	0	0	0	0	0	0	0	0	0	0	0	0	0	0	0	0	0	0	0	0
SAMN09380999	0	0	0	0	0	0	0	0	0	0	0	0	0	0	0	0	0	0	0	0	0	0	0	0	0	0	0	0	0
SAMN12412311	0	0	0	0	0	0	0	0	0	0	0	0	0	0	0	0	0	0	0	0	0	0	0	0	0	0	0	0	0
SAMN09396573	0	0	0	0	0	0	0	0	0	0	0	0	0	0	0	0	0	0	0	0	0	0	0	0	0	0	0	0	0
SAMN09388899	0	0	0	0	0	0	0	0	0	0	0	0	0	0	0	0	0	0	0	0	0	0	0	0	0	0	0	0	0
SAMN03466301	0	0	0	0	0	0	0	0	0	0	0	0	0	0	0	0	0	0	0	0	0	0	0	0	0	0	0	0	0
SAMN09624422	0	0	0	0	0	0	0	0	0	0	0	0	0	0	0	0	0	0	0	0	0	0	0	0	0	0	0	0	0
SAMN03465857	0	0	0	0	0	0	0	0	0	0	0	0	0	0	0	0	0	0	0	0	0	0	0	0	0	0	0	0	0
SAMEA7115086	0	0	0	0	0	0	0	0	0	0	0	0	0	0	0	0	0	0	0	0	0	0	0	0	0	0	0	0	0
SAMN12078850	0	0	0	0	0	0	0	0	0	0	0	0	0	0	0	0	0	0	0	0	0	0	0	0	0	0	0	0	0
SAMN11644878	0	0	0	0	0	0	0	0	0	0	0	0	0	0	0	0	0	0	0	0	0	0	0	0	0	0	0	0	0
SAMN03098802	0	0	0	0	0	0	0	0	0	0	0	0	0	0	0	0	0	0	0	0	0	0	0	0	0	0	0	0	0
SAMN02843565	0	0	0	0	0	0	0	0	0	0	0	0	0	0	0	0	0	0	0	0	0	0	0	0	0	0	0	0	0
SAMN18742880	0	0	0	0	0	0	0	0	0	0	0	0	0	0	0	0	0	0	0	0	0	0	0	0	0	0	0	0	0
SAMN27767701	0	0	0	0	0	0	0	0	0	0	0	0	0	0	0	0	0	0	0	0	0	0	0	0	0	0	0	0	0
SAMN04485925	0	0	0	0	0	0	0	0	0	0	0	0	0	0	0	0	0	0	0	0	0	0	0	0	0	0	0	0	0
SAMN18133171	0	0	0	0	0	0	0	0	0	0	0	0	0	0	0	0	0	0	0	0	0	0	0	0	0	0	0	0	0
SAMN02845763	0	0	0	0	0	1	0	1	1	0	0	0	0	0	0	1	0	0	0	0	0	0	0	0	0	1	0	1	0
SAMEA5671475	0	0	0	0	0	0	0	0	0	0	0	0	0	0	0	0	0	0	0	0	0	0	0	0	0	0	0	0	0
SAMN03478072	0	0	0	0	0	0	0	0	0	0	0	0	0	0	0	0	0	0	0	0	0	0	0	0	0	0	0	0	0
SAMEA5671627	0	0	0	0	0	0	0	0	0	0	0	0	0	0	0	0	0	0	0	0	0	0	0	0	0	0	0	0	0
SAMEA5556921	0	0	0	0	0	0	0	0	0	0	0	0	0	0	0	0	0	0	0	0	0	0	0	0	0	0	0	0	0
SAMEA5671105	0	0	0	0	0	0	0	0	0	0	0	0	0	0	0	0	0	0	0	0	0	0	0	0	0	0	0	0	0
SAMN10067198	0	0	0	0	0	0	0	0	0	0	0	0	0	0	0	0	0	0	0	0	0	0	0	0	0	0	0	0	0
SAMEA5671659	0	0	0	0	0	0	0	0	0	0	0	0	0	0	0	0	0	0	0	0	0	0	0	0	0	0	0	0	0
SAMEA5671588	0	0	0	0	0	0	0	0	0	0	0	0	0	0	0	0	0	0	0	0	0	0	0	0	0	0	0	0	0
SAMEA1903646	0	0	0	0	0	0	0	0	0	0	0	0	0	0	0	0	0	0	0	0	0	0	0	0	0	0	0	0	0
SAMN02843630	0	0	0	0	0	0	0	0	0	0	0	0	0	0	0	0	0	0	0	0	0	0	0	0	0	0	0	0	0
SAMN03476260	0	0	0	0	0	0	0	0	0	0	0	0	0	0	0	0	0	0	0	0	0	0	0	0	0	0	0	0	0
SAMEA72584668	0	0	0	0	0	0	0	0	0	0	0	0	0	0	0	0	0	0	0	0	0	0	0	0	0	0	0	0	0
SAMN08543212	0	0	0	0	0	0	0	0	0	0	0	0	0	0	0	0	0	0	0	0	0	0	0	0	0	0	0	0	0
SAMN16364352	0	0	0	0	0	0	0	0	0	0	0	0	0	0	0	0	0	0	0	0	0	0	0	1	0	0	0	0	0
SAMN13414175	0	0	0	0	0	0	0	0	0	0	0	0	0	0	0	0	0	0	0	0	0	0	0	1	0	0	0	0	0
SAMN03402345	0	0	0	0	0	0	0	0	0	0	0	0	0	0	0	0	0	0	0	0	0	0	0	0	0	0	0	0	0
SAMN02845613	0	0	0	0	0	0	0	0	0	0	0	0	0	0	0	0	0	0	0	0	0	0	0	0	0	0	0	0	0
SAMN02845614	0	0	0	0	0	0	0	0	0	0	0	0	0	0	0	0	0	0	0	0	0	0	0	0	0	0	0	0	0
SAMN02845612	0	0	0	0	0	0	0	0	0	0	0	0	0	0	0	0	0	0	0	0	0	0	0	0	0	0	0	0	0
SAMN02847255	0	0	0	0	0	0	0	0	0	0	0	0	0	0	0	0	0	0	0	0	0	0	0	0	0	0	0	0	0
SAMN02844362	0	0	0	0	0	0	0	0	0	0	0	0	0	0	0	0	0	0	0	0	0	0	0	0	0	0	0	0	0
SAMN03402341	0	0	0	0	0	0	0	0	0	0	0	0	0	0	0	0	0	0	0	0	0	0	0	0	0	0	0	0	0
SAMN02678746	0	0	0	0	0	0	0	0	0	0	0	0	0	0	0	0	0	0	0	0	0	0	0	0	0	0	0	0	0
SAMN02645763	0	0	0	0	0	0	0	0	0	0	0	0	0	0	0	0	0	0	0	0	0	0	0	0	0	0	0	0	0
SAMN03402344	0	0	0	0	0	0	0	0	0	0	0	0	0	0	0	0	0	0	0	0	0	0	0	1	0	0	0	0	0
SAMN03354384	0	0	0	0	0	0	0	0	0	0	0	0	0	0	0	0	0	0	0	0	0	0	0	0	0	0	0	0	0
YD114	0	0	0	0	0	0	0	0	0	0	0	0	0	0	0	0	0	0	0	0	0	0	0	0	0	0	0	0	0
YD183	0	0	0	0	0	0	0	0	0	0	0	0	0	0	0	0	0	0	0	0	0	0	0	0	0	0	0	0	0
YD102	0	0	0	0	0	0	0	0	0	0	0	0	0	0	0	0	0	0	0	0	0	0	0	0	0	0	0	0	0
YD086	0	0	0	0	0	0	0	0	0	0	0	0	0	0	0	0	0	0	0	0	0	0	0	0	0	0	0	0	0
YD109	0	0	0	0	0	0	0	0	0	0	0	0	0	0	0	0	0	0	0	0	0	0	0	0	0	0	0	0	0
YD087	0	0	0	0	0	0	0	0	0	0	0	0	0	0	0	0	0	0	0	0	0	0	0	0	0	0	0	0	0
YD084	0	0	0	0	0	0	0	0	0	0	0	0	0	0	0	0	0	0	0	0	0	0	0	0	0	0	1	0	0
SAMN29617750	0	0	0	0	0	0	0	1	0	0	0	0	0	0	0	0	0	0	0	0	0	0	0	0	0	0	0	0	0
SAMN29617753	0	0	0	0	0	0	0	0	0	0	0	0	0	0	0	0	0	0	0	0	0	0	0	0	0	0	0	0	0
SAMN29617755	0	0	0	0	0	0	0	1	0	0	0	0	0	0	0	0	0	0	0	0	0	0	0	0	0	0	0	0	0
SAMN29617751	0	0	0	0	0	0	0	0	0	0	0	0	0	0	0	0	0	0	0	0	0	0	0	0	0	0	0	0	0
SAMN29617752	0	0	0	0	0	0	0	0	0	0	0	0	0	0	0	0	0	0	0	0	0	0	0	0	0	0	0	0	0
SAMN29617754	0	0	0	0	0	0	0	0	0	0	0	0	0	0	0	0	0	0	0	0	0	0	0	0	0	0	0	0	0
SAMN29617749	0	0	0	0	0	0	0	0	0	0	0	0	0	0	0	0	0	0	0	0	0	0	0	0	0	0	0	0	0
SAMN02846058	0	0	0	0	0	0	0	0	0	0	0	0	0	0	0	0	0	0	0	0	0	0	0	0	0	0	0	0	0
SAMN02846057	0	0	0	0	0	0	0	0	0	0	0	0	0	0	0	0	0	0	0	0	0	0	0	0	0	0	0	0	0
YD161	0	0	0	0	0	0	0	0	0	0	0	0	0	0	0	0	0	0	0	0	0	0	0	0	0	0	0	0	0
YD173	0	0	0	0	0	0	0	0	0	0	0	0	1	0	0	0	0	0	0	0	0	0	0	0	0	0	0	0	0
YD179	0	1	0	0	0	0	0	0	0	0	0	0	1	0	0	0	0	0	0	0	0	0	0	0	0	0	0	0	0
YD178	0	0	0	0	0	0	0	0	0	0	0	0	0	0	0	0	0	0	0	0	0	0	0	0	0	0	0	0	0
YD095	0	0	0	0	0	0	0	0	0	0	0	0	0	0	0	0	0	0	0	0	0	0	0	0	0	0	0	0	0
YD194	0	0	0	0	0	0	0	0	0	0	0	0	0	0	0	0	0	0	0	0	0	0	0	0	0	0	0	0	0
YD186	0	0	0	0	0	0	0	0	0	0	0	0	0	0	0	0	0	0	0	0	0	0	0	0	0	0	0	0	0
YD092	0	0	0	0	0	0	0	0	0	0	0	0	0	0	0	0	0	0	0	0	0	0	0	0	0	0	0	0	0
YD015	0	0	0	0	0	0	0	0	0	0	0	0	0	0	0	0	0	0	0	0	0	0	0	0	0	0	0	0	0
YD108	0	0	0	0	0	0	0	0	0	0	0	0	0	0	0	0	0	0	0	0	0	0	0	0	0	0	0	0	0
YD037	0	0	0	0	0	0	0	0	0	0	0	0	0	0	0	0	0	0	0	0	0	0	0	0	0	0	0	0	0
YD057	0	0	0	0	0	0	0	0	0	0	0	0	0	0	0	0	0	0	0	0	0	0	0	0	0	0	0	0	0
YD010	0	0	0	0	0	0	0	0	0	0	0	0	0	0	0	0	0	0	0	0	0	0	0	0	0	0	0	0	0
SAMN03098801	0	0	0	0	0	0	0	0	0	0	0	0	0	0	0	0	0	0	0	0	0	0	0	0	0	0	0	0	0
SAMN08385395	0	0	0	0	0	0	0	0	0	0	0	0	0	0	0	0	0	0	0	0	0	0	0	0	0	0	0	0	0
SAMN07151148	0	0	0	0	0	0	0	0	0	0	0	0	0	0	0	0	0	0	0	0	0	0	0	0	0	0	0	0	0
SAMN08027663	0	0	0	0	0	0	0	0	0	0	0	0	0	0	0	0	0	0	0	0	0	0	0	0	0	0	0	0	0
SAMN05463117	0	0	0	0	0	0	0	0	0	0	0	0	0	0	0	0	0	0	0	0	0	0	0	0	0	0	0	0	0
SAMN04605745	0	0	0	0	0	0	0	0	0	0	0	0	0	0	0	0	0	0	0	0	0	0	0	0	0	0	0	0	0
SAMN31205613	0	0	0	0	1	0	0	0	0	0	0	0	0	0	1	0	0	0	1	0	0	0	0	0	1	0	0	0	0
SAMN03145682	0	0	0	0	0	0	0	0	0	0	0	0	0	0	0	0	0	0	0	0	0	0	0	0	0	0	0	0	0
SAMN03272083	0	0	0	0	0	0	0	0	0	0	0	0	0	0	0	0	0	0	0	0	0	0	0	0	0	0	0	0	0
SAMN03272081	0	0	0	0	0	0	0	0	0	0	0	0	0	0	0	0	0	0	0	0	0	0	0	0	0	0	0	0	0
SAMN08406851	0	0	0	0	0	0	0	0	0	0	0	0	0	0	0	0	0	0	0	0	0	0	0	0	0	0	0	0	0
SAMN03272082	0	0	0	0	0	0	0	0	0	0	0	0	0	0	0	0	0	0	0	0	0	0	0	0	0	0	0	0	0
SAMN03145681	0	0	0	0	0	0	0	0	0	0	0	0	0	0	0	0	0	0	0	0	0	0	0	0	0	0	0	0	0
SAMN31207928	0	0	0	0	0	0	0	0	0	0	0	0	0	0	0	0	0	0	0	0	0	0	0	0	0	0	0	0	0
SAMN07792599	0	0	0	0	0	0	0	0	0	0	0	0	0	0	0	0	0	0	0	0	0	0	0	0	0	0	0	0	0
SAMN03160272	0	0	0	0	0	0	0	0	0	0	0	0	0	0	0	0	0	0	0	0	0	0	0	0	0	0	0	0	0
SAMN06007355	0	0	0	0	0	0	0	0	0	0	0	0	0	0	0	0	0	0	0	0	0	0	0	0	0	0	0	0	0
SAMN05833240	0	0	0	0	0	0	0	0	0	0	0	0	0	0	0	0	0	0	0	0	0	0	0	0	0	0	0	0	0
SAMN04532526	0	0	0	0	0	0	0	0	0	0	0	0	0	0	0	0	0	0	0	0	0	0	0	0	0	0	0	0	0
SAMN04532529	0	0	0	0	0	0	0	0	0	0	0	0	0	0	0	0	0	0	0	0	0	0	0	0	0	0	0	0	0
SAMN08412455	0	0	0	0	0	0	0	0	0	0	0	0	0	0	0	0	0	0	0	0	0	0	0	0	0	0	0	0	0
SAMN04532528	0	0	0	0	0	0	0	0	0	0	0	0	0	0	0	0	0	0	0	0	0	0	0	0	0	0	0	0	0
SAMN04532527	0	0	0	0	0	0	0	0	0	0	0	0	0	0	0	0	0	0	0	0	0	0	0	0	0	0	0	0	0
SAMN04532525	0	0	0	0	0	0	0	0	0	0	0	0	0	0	0	0	0	0	0	0	0	0	0	0	0	0	0	0	0
SAMN09227823	0	0	0	0	0	0	0	0	0	0	0	0	0	0	0	0	0	0	0	0	0	0	0	0	0	0	0	0	0
SAMN14449683	0	0	0	0	0	0	0	0	0	0	0	0	0	0	0	0	0	0	0	0	0	0	0	0	0	0	0	0	0
SAMN10643365	0	0	0	0	0	0	0	0	0	0	0	0	0	0	0	0	0	0	0	0	0	0	0	0	0	0	0	0	0
SAMN09225683	0	0	0	0	0	0	0	0	0	0	0	0	0	0	0	0	0	0	0	0	0	0	0	0	0	0	0	0	0
SAMN29044303	0	0	0	0	0	0	0	0	0	0	0	0	0	0	0	0	0	0	0	0	0	0	0	0	0	0	0	0	0
SAMN11261222	0	0	0	0	0	0	0	0	0	0	0	0	0	0	0	0	0	0	0	0	0	0	0	0	0	0	0	0	0
SAMN12087803	0	0	0	0	0	0	0	0	0	0	0	0	0	0	0	0	0	0	0	0	0	0	0	0	0	0	0	0	0
SAMEA7114284	0	0	0	0	0	0	0	0	0	0	0	0	0	0	0	0	0	0	0	0	0	0	0	0	0	0	0	0	0
SAMN09484506	0	0	0	0	0	0	0	0	0	0	0	0	0	0	0	0	0	0	0	0	0	0	0	0	0	0	0	0	0
SAMN09423355	0	0	0	0	0	0	0	0	0	0	0	0	0	0	0	0	0	0	0	0	0	0	0	0	0	0	0	0	0
SAMN05596257	0	0	0	0	0	0	0	0	0	0	0	0	0	0	0	0	0	0	0	0	0	0	0	0	0	0	0	0	0
SAMN03469002	0	0	0	0	0	0	0	0	0	0	0	0	0	0	0	0	0	0	0	0	0	0	0	0	0	0	0	0	0
SAMN10411773	0	0	0	0	0	0	0	0	0	0	0	0	0	0	0	0	0	0	0	0	0	0	0	0	0	0	0	0	0
SAMN05596241	0	0	0	0	0	0	0	0	0	0	0	0	0	0	0	0	0	0	0	0	0	0	0	0	0	0	0	0	0
SAMN02844550	0	0	0	0	0	0	0	0	0	0	0	0	0	0	0	0	0	0	0	0	0	0	0	0	0	0	0	0	0
SAMN02843792	0	0	0	0	0	0	0	0	0	0	0	0	0	0	0	0	0	0	0	0	0	0	0	0	0	0	0	0	0
SAMN02843690	0	0	0	0	0	0	0	0	0	0	0	0	0	0	0	0	0	0	0	0	0	0	0	0	0	0	0	0	0
SAMN02846227	0	0	1	1	0	0	0	0	0	0	0	0	0	0	0	0	0	1	0	0	0	0	1	0	1	0	1	0	0
SAMN02344800	0	0	1	1	0	0	0	0	0	0	0	0	0	0	0	0	0	1	0	0	0	0	1	0	1	0	1	0	0
SAMN02844173	0	0	0	0	0	0	0	0	0	0	0	0	0	0	0	0	0	0	0	0	0	0	0	0	0	0	0	0	0
SAMN02843809	0	0	0	0	0	0	0	0	0	0	0	0	0	0	0	0	0	0	0	0	0	0	0	0	0	0	0	0	0
SAMN02844662	0	0	0	0	0	0	0	0	0	0	0	0	0	0	0	0	0	0	0	0	0	0	0	0	0	0	0	0	0
SAMN07179997	0	0	0	0	0	0	0	0	0	0	0	0	0	0	0	0	0	0	0	0	0	0	0	0	0	0	0	0	0
SAMN11051776	0	0	0	0	0	0	0	0	0	0	0	1	0	0	1	0	1	0	0	0	0	0	0	1	0	0	1	0	0
SAMN10098102	1	0	0	0	0	0	1	1	1	0	0	1	0	1	1	0	1	0	0	1	1	1	0	1	0	1	1	0	0
SAMN14488373	0	0	0	0	0	0	0	0	0	0	0	1	0	0	1	0	1	0	0	0	0	0	0	1	0	0	1	0	0
SAMN14418818	0	0	0	0	0	0	0	1	0	0	0	1	0	1	1	0	1	0	0	1	1	1	0	1	0	1	1	0	0
SAMN07719442	0	0	0	0	0	0	0	0	0	0	0	1	0	0	1	0	1	0	0	0	0	0	0	1	0	0	1	0	0
SAMN10416071	0	0	0	0	0	0	0	0	0	0	0	1	0	0	1	0	1	0	0	0	0	0	0	1	0	0	1	0	0
SAMN02345307	0	0	0	0	0	0	0	0	0	0	0	1	0	0	1	0	1	0	0	0	0	0	0	1	0	0	1	0	0
SAMEA1711472	0	0	0	0	0	0	0	0	0	0	0	0	0	0	0	0	0	0	0	0	0	0	0	0	0	0	0	0	0
SAMEA1711399	0	0	0	0	0	0	0	0	0	0	0	0	0	0	0	0	0	0	0	0	0	0	0	0	0	0	0	0	0
SAMN04893773	0	0	0	0	0	0	0	0	0	0	0	0	0	0	0	0	0	0	0	0	0	0	0	0	0	0	0	0	0
SAMN03468431	0	0	0	0	0	0	0	0	0	0	0	0	0	0	0	0	0	0	0	0	0	0	0	0	0	0	0	0	0
SAMN09476515	0	0	0	0	0	0	0	0	0	0	0	0	0	0	0	0	0	0	0	0	0	0	0	0	0	0	0	0	0
SAMN10887430	0	0	0	0	0	0	0	0	0	0	0	0	0	0	0	0	0	0	0	0	0	0	0	0	0	0	0	0	0
SAMN10872224	0	0	0	0	0	0	0	0	0	0	0	0	0	0	0	0	0	0	0	0	0	0	0	0	0	0	0	0	0
SAMN02845730	0	0	0	0	0	0	0	0	0	0	0	0	0	0	0	0	0	0	0	0	0	0	0	0	0	0	0	0	0
SAMN02845729	0	0	0	0	0	0	0	0	0	0	0	0	0	0	0	0	0	0	0	0	0	0	0	0	0	0	0	0	0
SAMN02368639	0	0	0	0	0	0	0	0	0	0	0	0	0	0	0	0	0	0	0	0	0	0	0	0	0	0	0	0	0
SAMN02846318	0	0	0	0	0	0	0	0	0	0	0	0	0	0	0	0	0	0	0	0	0	0	0	0	0	0	0	0	0
SAMEA1484355	0	0	0	0	0	0	0	0	0	0	0	0	0	0	0	0	0	0	0	0	0	0	0	0	0	0	0	0	0
SAMEA7115163	0	0	0	0	0	0	0	0	0	0	0	0	0	0	0	0	0	0	0	0	0	0	0	0	0	0	0	0	0
SAMEA5671543	0	0	0	0	0	0	0	0	0	0	0	0	0	0	0	0	0	0	0	0	0	0	0	0	0	0	0	0	0
SAMN11042250	0	0	0	0	0	0	0	0	0	0	0	0	0	0	0	0	0	0	0	0	0	0	0	0	0	0	0	0	0
SAMN06278692	0	0	0	0	0	0	0	0	0	0	0	0	0	0	0	0	0	0	0	0	0	0	0	0	0	0	0	0	0
SAMN02843534	0	0	0	0	0	0	0	0	0	0	0	0	0	0	0	0	0	0	0	0	0	0	0	0	0	0	0	0	0
SAMN02843640	0	0	0	0	0	0	0	0	0	0	0	0	0	0	0	0	0	0	0	0	0	0	0	0	0	0	0	0	0
SAMN17143915	0	0	0	0	0	0	0	0	0	0	0	0	0	0	0	0	0	0	0	0	0	0	0	0	0	0	0	0	0
SAMEA5556900	0	0	0	0	0	0	0	0	0	0	0	0	0	0	0	0	0	0	0	0	0	0	0	0	0	0	0	0	0
SAMEA5671558	0	0	0	0	0	0	0	0	0	0	0	0	0	0	0	0	0	0	0	0	0	0	0	0	0	0	0	0	0
SAMEA5671175	0	0	0	0	0	0	0	0	0	0	0	0	0	0	0	0	0	0	0	0	0	0	0	0	0	0	0	0	0
SAMEA5556730	0	0	0	0	0	0	0	0	0	0	0	0	0	0	0	0	0	0	0	0	0	0	0	0	0	0	0	0	0
SAMN05044513	0	0	0	0	0	0	0	0	0	0	0	0	0	0	0	0	0	0	0	0	0	0	0	0	0	0	0	0	0
SAMN14863555	0	0	0	0	0	0	0	0	0	0	0	0	0	0	0	0	0	0	0	0	0	0	0	0	0	0	0	0	0
SAMN31571241	0	0	0	0	0	0	0	0	0	0	0	0	0	0	0	0	0	0	0	0	0	0	0	0	0	0	0	0	0
SAMN31571237	0	0	0	0	0	0	0	0	0	0	0	0	0	0	0	0	0	0	0	0	0	0	0	0	0	0	0	0	0

## Sheet: Sheet3
Sample ID	Col(BS512)	Col(MG828)	Col(MP18)	Col(Ye4449)	Col156	Col440II	Col440I	Col8282	ColRNAI	ColpVC	IncA/C	IncB/O/K/Z	IncFIA(HI1)	IncFIB(S)	IncFIB(pHCM2)	IncFII(S)	IncFII(p96A)	IncFII(pCRY)	IncHI1A(CIT)	IncHI1A	IncHI1B(CIT)	IncHI1B(R27)	IncI	IncN	IncP1
SAMEA5858957	0	0	0	0	0	0	0	0	1	0	0	0	0	1	0	1	0	0	0	0	0	0	0	0	0
SAMN14071240	0	0	0	0	0	0	0	0	1	0	0	0	0	0	0	0	0	0	0	0	0	0	0	0	0
SAMN14147091	0	0	0	0	0	1	0	0	1	0	0	0	0	0	0	1	1	0	0	0	0	0	0	0	0
SAMN13919402	0	0	0	0	0	1	0	0	1	0	0	0	0	0	0	1	1	0	0	0	0	0	0	0	0
SAMN02368762	0	0	0	0	0	0	0	0	0	0	0	0	0	0	0	0	0	0	0	0	0	0	0	0	0
SAMEA7113522	0	0	0	1	0	1	1	0	1	1	0	0	0	0	0	0	0	0	0	0	0	0	0	0	0
SAMEA5671502	0	0	0	0	0	0	1	0	0	0	0	0	0	0	0	0	0	0	0	0	0	0	0	0	0
SAMEA14497534	0	0	0	0	0	0	0	0	0	0	0	0	0	0	0	0	0	0	0	0	0	0	0	0	0
SAMEA14494016	0	0	0	0	0	0	0	0	0	0	0	0	0	0	0	0	0	0	0	0	0	0	0	0	0
SAMEA7112731	0	0	0	0	0	0	0	0	0	0	0	0	0	0	0	1	0	0	0	0	0	0	0	0	0
SAMN09661785	1	0	0	0	0	0	0	0	0	0	0	0	0	0	0	0	0	0	0	0	0	0	0	0	0
SAMEA7114294	0	0	0	0	0	0	0	0	0	0	0	0	0	0	0	0	0	0	0	0	0	0	0	0	0
SAMN11046502	0	0	0	0	0	0	0	0	0	0	0	0	0	0	0	0	0	1	0	0	0	0	0	0	0
SAMN12783706	1	0	0	0	0	0	0	0	0	0	0	0	0	0	0	0	0	0	0	0	0	0	0	0	0
SAMN03469136	0	0	0	0	0	0	0	0	0	0	0	0	0	0	0	0	0	0	0	0	0	0	0	0	0
SAMN04600355	0	0	0	0	0	0	0	0	0	0	0	0	0	0	0	0	0	0	0	0	0	0	0	0	0
SAMN02846834	0	0	0	0	0	0	0	0	0	0	0	0	0	0	0	0	0	0	0	0	0	0	0	0	0
SAMN25338438	0	0	0	0	0	0	0	0	0	0	0	0	0	0	0	0	0	0	0	0	0	0	0	0	0
SAMN09276869	0	0	0	0	0	0	0	0	0	0	0	0	0	0	0	0	0	0	0	0	0	0	0	0	0
SAMN18619152	0	0	0	0	0	0	0	0	0	0	0	0	0	0	0	0	0	0	0	0	0	0	0	0	0
SAMN18618503	0	0	0	0	0	0	0	0	0	0	0	0	0	0	0	0	0	0	0	0	0	0	0	0	0
SAMN10588169	0	0	0	0	0	0	0	0	0	0	0	0	0	0	0	0	0	0	0	0	0	0	0	0	0
SAMN12009185	0	0	0	0	0	0	0	0	0	0	0	0	0	0	0	0	0	0	0	0	0	0	0	0	0
SAMN09611090	0	0	0	0	0	0	0	0	0	0	0	0	0	0	0	0	0	0	0	0	0	0	0	0	0
SAMN08804705	0	0	0	0	0	0	0	0	0	0	0	0	0	0	0	0	0	0	0	0	0	0	0	0	0
SAMEA7113345	0	0	0	0	0	0	0	0	0	0	0	0	0	0	0	0	0	0	0	0	0	0	0	0	0
SAMN12324630	0	0	0	0	0	0	0	0	0	0	0	0	0	0	0	0	0	0	0	0	0	0	0	0	0
SAMN09380999	0	0	0	0	0	0	0	0	0	0	0	0	0	0	0	0	0	0	0	0	0	0	0	0	0
SAMN12412311	0	0	0	0	0	0	0	0	0	0	0	0	0	0	0	0	0	0	0	0	0	0	0	0	0
SAMN09396573	0	0	0	0	0	0	0	0	0	0	0	0	0	0	0	0	0	0	0	0	0	0	0	0	0
SAMN09388899	0	0	0	0	0	0	0	0	0	0	0	0	0	0	0	0	0	0	0	0	0	0	0	0	0
SAMN03466301	0	0	0	0	0	0	0	0	0	0	0	0	0	0	0	0	0	0	0	0	0	0	0	0	0
SAMN09624422	0	0	0	0	0	0	0	0	0	0	0	0	0	0	0	0	0	0	0	0	0	0	0	0	0
SAMN03465857	0	0	0	0	0	0	0	0	0	0	0	0	0	0	0	0	0	0	0	0	0	0	0	0	0
SAMEA7115086	0	0	0	0	0	0	0	0	0	0	0	0	0	0	0	0	0	0	0	0	0	0	0	0	0
SAMN12078850	0	0	0	0	0	0	0	0	0	0	0	0	0	0	0	0	0	0	0	0	0	0	0	0	0
SAMN11644878	0	0	0	0	0	0	0	0	0	0	0	0	0	0	0	0	0	0	0	0	0	0	0	0	0
SAMN03098802	0	0	0	0	0	0	0	0	0	0	0	0	0	0	0	0	0	0	0	0	0	0	1	0	1
SAMN02843565	0	0	0	0	0	0	0	0	0	0	0	0	0	0	0	0	0	0	0	0	0	0	0	0	0
SAMN18742880	0	0	0	0	0	0	0	0	0	0	0	0	0	0	0	0	0	0	0	0	0	0	0	0	0
SAMN27767701	0	0	0	0	0	0	0	0	0	0	0	0	0	0	0	0	0	0	0	0	0	0	0	0	0
SAMN04485925	0	0	0	0	0	0	0	0	0	0	0	0	0	0	0	0	0	0	0	0	0	0	0	0	0
SAMN18133171	0	0	0	0	0	0	0	0	0	0	0	0	0	0	0	0	0	0	0	0	0	0	0	0	0
SAMN02845763	0	0	0	0	0	0	0	0	0	0	1	0	0	0	0	0	0	0	0	0	0	0	0	0	0
SAMEA5671475	0	0	0	0	0	1	1	0	0	0	0	0	0	0	0	0	0	0	0	0	0	0	0	0	0
SAMN03478072	0	0	0	0	0	1	1	1	0	0	0	1	0	0	0	0	0	0	0	0	0	0	0	0	0
SAMEA5671627	0	0	0	0	0	1	1	0	0	0	0	0	0	0	0	0	0	0	0	0	0	0	0	0	0
SAMEA5556921	0	0	0	0	0	0	0	0	0	0	0	0	0	0	0	0	0	0	0	0	0	0	0	0	0
SAMEA5671105	0	0	0	0	0	1	1	0	0	0	0	0	0	0	0	0	0	0	0	0	0	0	0	0	0
SAMN167198	0	1	0	0	0	1	1	0	0	0	0	0	0	0	0	0	0	0	1	0	1	0	0	0	0
SAMEA5671659	0	0	0	0	0	1	1	0	0	0	0	0	0	0	0	0	0	0	0	0	0	0	0	0	0
SAMEA5671588	0	0	0	0	0	1	1	0	0	0	0	0	0	0	0	0	0	0	0	0	0	0	0	0	0
SAMEA1903646	0	0	0	0	0	0	0	0	0	0	0	0	0	0	0	0	0	0	0	0	0	0	0	0	0
SAMN02843630	0	0	0	0	0	1	1	0	1	0	0	0	0	0	0	0	0	0	0	0	0	0	0	0	0
SAMN03476260	0	0	0	0	0	0	1	0	0	0	0	0	0	0	0	0	0	0	0	0	0	0	0	0	0
SAMEA72584668	0	0	0	0	0	1	1	0	1	0	0	0	0	0	0	0	0	0	0	0	0	0	0	0	0
SAMN08543212	0	0	0	0	0	1	1	0	1	0	0	0	0	0	0	0	0	0	0	0	0	0	0	0	0
SAMN16364352	0	0	0	0	0	0	1	0	0	0	0	0	0	0	0	0	0	0	0	0	0	0	0	1	0
SAMN13414175	0	0	0	0	0	0	1	0	0	0	0	0	0	0	0	0	0	0	0	0	0	0	0	1	0
SAMN03402345	0	0	0	0	0	0	1	0	1	0	0	0	0	0	0	0	0	0	0	0	0	0	0	0	0
SAMN02845613	0	0	0	0	0	0	1	0	1	0	0	0	0	0	0	0	0	0	0	0	0	0	0	0	0
SAMN02845614	0	0	0	0	0	0	1	0	1	0	0	0	0	0	0	0	0	0	0	0	0	0	0	0	0
SAMN02845612	0	0	0	0	0	0	1	0	1	0	0	0	0	0	0	0	0	0	0	0	0	0	0	0	0
SAMN02847255	0	0	0	1	0	1	1	0	1	0	0	0	0	0	0	0	0	0	0	0	0	0	0	0	0
SAMN02844362	0	0	0	1	0	1	1	0	1	0	0	0	0	0	0	0	0	0	0	0	0	0	0	0	0
SAMN03402341	0	0	0	1	0	1	1	0	1	0	0	0	0	0	0	0	0	0	0	0	0	0	0	0	0
SAMN02678746	0	0	0	1	0	1	1	0	1	0	0	0	0	0	0	1	1	0	0	0	0	0	0	0	0
SAMN02645763	0	0	0	1	0	1	1	0	1	0	0	0	0	0	0	1	1	0	0	0	0	0	0	0	0
SAMN03402344	0	0	0	0	0	0	0	0	1	0	0	0	0	0	0	0	0	0	0	0	0	0	0	1	0
SAMN03354384	0	0	0	0	0	0	0	0	0	0	0	0	0	0	0	0	0	0	0	0	0	0	0	0	0
YD114.clean.fq	0	0	0	0	0	1	1	0	1	0	0	0	0	0	1	0	0	0	0	0	0	0	0	0	0
YD183.clean.fq	0	0	0	0	0	1	1	0	1	0	0	0	0	0	1	0	0	0	0	0	0	0	0	0	0
YD102.clean.fq	0	0	0	1	0	1	0	0	1	0	0	0	0	0	1	0	0	0	0	0	0	0	0	0	0
YD086.clean.fq	0	0	1	1	0	1	1	0	1	0	0	0	0	0	0	0	0	0	0	0	0	0	0	0	0
YD109.clean.fq	0	0	0	0	0	1	0	0	1	0	0	0	0	0	0	0	0	0	0	0	0	0	0	0	0
YD087.clean.fq	0	0	1	0	0	1	0	0	1	0	0	0	0	0	0	0	0	0	0	0	0	0	1	0	0
YD084.clean.fq	0	0	1	1	0	1	1	0	1	0	0	0	0	0	0	0	0	0	0	0	0	0	0	0	0
SAMN29617750	0	0	0	0	0	1	1	0	1	0	0	0	0	0	0	0	0	0	0	0	0	0	0	0	0
SAMN29617753	0	0	0	0	0	1	1	0	1	0	0	0	0	0	0	0	0	0	0	0	0	0	0	0	0
SAMN29617755	0	0	0	0	0	1	1	0	1	0	0	0	0	0	0	0	0	0	0	0	0	0	0	0	0
SAMN29617751	0	0	0	0	0	1	1	0	1	0	0	0	0	0	0	0	0	0	0	0	0	0	0	0	0
SAMN29617752	0	0	0	0	0	1	1	0	1	0	0	0	0	0	0	0	0	0	0	0	0	0	0	0	0
SAMN29617754	0	0	0	0	0	1	1	0	1	0	0	0	0	0	0	0	0	0	0	0	0	0	0	0	0
SAMN29617749	0	0	0	0	0	1	1	0	1	0	0	0	0	0	0	0	0	0	0	0	0	0	0	0	0
SAMN02846058	0	0	0	0	0	1	1	0	1	0	0	0	0	0	0	0	0	0	0	0	0	0	0	0	0
SAMN02846057	0	0	0	0	0	1	1	0	1	0	0	0	0	0	0	0	0	0	0	0	0	0	0	0	0
YD161.clean.fq	0	0	1	1	0	1	1	0	1	0	0	0	0	0	0	0	0	0	0	0	0	0	0	1	0
YD173.clean.fq	0	0	1	0	0	1	1	0	1	0	0	0	0	0	0	0	0	0	0	0	0	0	0	1	0
YD179.clean.fq	0	0	0	0	0	1	1	0	1	0	0	0	0	0	0	0	0	0	0	0	0	0	0	1	0
YD178.clean.fq	0	0	0	0	0	1	1	0	1	0	0	0	0	0	0	0	0	0	0	0	0	0	0	1	0
YD095.clean.fq	0	0	0	0	0	1	1	0	1	0	0	0	0	0	0	0	0	0	0	0	0	0	0	1	0
YD194.clean.fq	0	0	0	0	0	1	1	0	1	0	0	0	0	0	0	0	0	0	0	0	0	0	0	1	0
YD186.clean.fq	0	0	0	0	0	1	1	0	1	0	0	0	0	0	0	0	0	0	0	0	0	0	0	1	0
YD092.clean.fq	0	0	0	0	0	1	1	0	1	0	0	0	0	0	0	0	0	0	0	0	0	0	0	1	0
YD015.clean.fq	0	0	0	0	0	1	1	0	1	0	0	0	0	0	0	0	0	0	0	0	0	0	0	1	0
YD108.clean.fq	0	0	0	1	0	1	1	0	1	0	0	0	0	0	0	0	0	0	0	0	0	0	0	1	0
YD037.clean.fq	0	0	0	0	0	1	1	0	1	0	0	0	0	0	0	0	0	0	0	0	0	0	0	1	0
YD057.clean.fq	0	0	0	0	0	1	1	0	1	0	0	0	0	0	0	0	0	0	0	0	0	0	0	1	0
YD010.clean.fq	0	0	0	0	0	1	1	0	1	0	0	0	0	0	0	0	0	0	0	0	0	0	0	1	0
SAMN03098801	0	0	0	0	0	0	0	0	0	0	0	0	0	0	0	0	0	0	0	0	0	0	0	0	0
SAMN08385395	0	0	0	0	0	0	0	0	0	0	0	0	0	0	0	0	0	0	0	0	0	0	0	0	0
SAMN07151148	0	0	0	0	0	0	0	0	0	0	0	0	0	0	0	0	0	0	0	0	0	0	0	0	0
SAMN08027663	0	0	0	0	0	0	0	0	0	0	0	0	0	0	0	0	0	0	0	0	0	0	0	0	0
SAMN05463117	0	0	0	0	0	0	0	0	0	0	0	0	0	0	0	0	0	0	0	0	0	0	0	0	0
SAMN04605745	0	0	0	0	0	0	0	0	0	0	0	0	0	0	0	0	0	0	0	0	0	0	0	0	0
SAMN31205613	0	0	0	0	0	0	0	0	0	0	0	0	0	0	0	0	0	0	0	0	0	0	0	0	0
SAMN03145682	0	0	0	0	0	0	0	0	0	1	0	0	0	0	0	0	0	0	0	0	0	0	0	0	0
SAMN03272083	0	0	0	0	0	0	0	0	0	0	0	0	0	0	0	0	0	0	0	0	0	0	0	0	0
SAMN03272081	0	0	0	0	0	0	0	0	0	0	0	0	0	0	0	0	0	0	0	0	0	0	0	0	0
SAMN08406851	0	0	0	0	0	0	0	0	0	0	0	0	0	0	0	0	0	0	0	0	0	0	0	0	0
SAMN03272082	0	0	0	0	0	0	0	0	0	0	0	0	0	0	0	0	0	0	0	0	0	0	0	0	0
SAMN03145681	0	0	0	0	0	0	0	0	0	0	0	0	0	0	0	0	0	0	0	0	0	0	0	0	0
SAMN31207928	0	0	0	0	0	0	0	0	0	0	0	0	0	0	0	0	0	0	0	0	0	0	0	0	0
SAMN07792599	0	0	0	0	0	0	0	0	0	0	0	0	0	0	0	0	0	0	0	0	0	0	0	0	0
SAMN03160272	0	0	0	0	0	0	0	0	0	0	0	0	0	0	0	0	0	0	0	0	0	0	0	0	0
SAMN06007355	0	0	0	0	0	0	0	0	0	0	0	0	0	0	0	0	0	0	0	0	0	0	0	0	0
SAMN05833240	0	0	0	0	0	0	0	0	0	0	0	0	0	0	0	0	0	0	0	0	0	0	0	0	0
SAMN04532526	0	0	0	0	0	0	0	0	0	0	0	0	0	0	0	0	0	0	0	0	0	0	0	0	0
SAMN04532529	0	0	0	0	0	0	0	0	0	0	0	0	0	0	0	0	0	0	0	0	0	0	0	0	0
SAMN08412455	0	0	0	0	0	0	0	0	0	0	0	0	0	0	0	0	0	0	0	0	0	0	0	0	0
SAMN04532528	0	0	0	0	0	0	0	0	0	0	0	0	0	0	0	0	0	0	0	0	0	0	0	0	0
SAMN04532527	0	0	0	0	0	0	0	0	0	0	0	0	0	0	0	0	0	0	0	0	0	0	0	0	0
SAMN04532525	0	0	0	0	0	0	0	0	0	0	0	0	0	0	0	0	0	0	0	0	0	0	0	0	0
SAMN09227823	0	0	0	0	0	0	0	0	0	0	0	0	0	0	0	0	0	0	0	0	0	0	0	0	0
SAMN14449683	0	0	0	0	0	0	0	0	0	0	0	0	0	0	0	0	0	0	0	0	0	0	0	0	0
SAMN10643365	0	0	0	0	0	0	0	0	0	0	0	0	0	0	0	0	0	0	0	0	0	0	0	0	0
SAMN09225683	0	0	0	0	0	0	0	0	0	0	0	0	0	0	0	0	0	0	0	0	0	0	0	0	0
SAMN29044303	0	0	0	0	0	1	1	0	0	0	0	0	0	0	0	0	0	0	0	0	0	0	0	1	0
SAMN11261222	0	0	0	0	0	0	0	0	0	0	0	0	0	0	0	0	0	0	0	0	0	0	0	0	0
SAMN12087803	0	0	0	0	0	1	1	0	0	0	0	0	0	0	0	0	0	0	0	0	0	0	0	0	0
SAMEA7114284	0	0	0	0	0	1	1	0	1	0	0	0	0	0	0	0	0	0	0	0	0	0	0	0	0
SAMN09484506	0	0	0	0	0	0	1	0	1	0	0	0	0	0	0	0	0	0	0	0	0	0	0	0	0
SAMN09423355	0	0	0	0	0	0	1	0	0	0	0	0	0	0	0	0	0	0	0	0	0	0	0	0	0
SAMN05596257	0	0	0	0	0	0	1	0	1	0	0	0	0	0	1	0	0	0	0	0	0	0	0	0	0
SAMN03469002	0	0	0	0	0	0	1	0	1	0	0	0	0	0	1	0	0	0	0	0	0	0	0	0	0
SAMN10411773	0	0	0	0	0	0	1	0	1	0	0	0	0	0	1	0	0	0	0	0	0	0	0	0	0
SAMN05596241	0	0	0	0	0	0	1	0	1	0	0	0	0	0	1	0	0	0	0	0	0	0	0	0	0
SAMN02844550	0	0	0	0	0	0	0	0	0	0	0	0	0	0	0	0	0	0	0	0	0	0	0	0	0
SAMN02843792	0	0	0	0	0	0	0	0	0	0	0	0	0	0	0	0	0	0	0	0	0	0	0	0	0
SAMN02843690	0	0	0	0	0	0	0	0	0	0	0	0	0	0	0	0	0	0	0	0	0	0	0	0	0
SAMN02846227	0	0	0	0	0	0	0	0	0	0	0	0	0	0	0	0	0	0	0	0	0	0	0	1	0
SAMN02344800	0	0	0	0	0	0	0	0	0	0	0	0	0	0	0	0	0	0	0	0	0	0	0	1	0
SAMN02844173	0	0	0	0	0	0	0	0	0	0	0	0	0	0	0	0	0	0	0	0	0	0	0	0	0
SAMN02843809	0	0	0	0	0	0	0	0	0	0	0	0	0	0	0	0	0	0	0	0	0	0	0	0	0
SAMN02844662	0	0	0	0	0	0	0	0	0	0	0	0	0	0	0	0	0	0	0	0	0	0	0	0	0
SAMN07179997	0	0	0	0	0	0	0	0	0	0	0	0	0	0	0	0	0	0	0	0	0	0	0	0	0
SAMN11051776	0	0	0	0	0	0	0	0	0	0	0	0	0	0	0	0	0	0	0	0	0	0	0	0	0
SAMN198102	0	0	0	0	0	0	0	0	0	0	0	0	1	0	0	0	0	0	0	1	0	1	0	0	0
SAMN14488373	0	0	0	0	0	0	0	0	0	0	0	0	0	0	0	0	0	0	0	0	0	0	0	0	0
SAMN14418818	0	0	0	0	0	0	0	0	0	0	0	0	1	0	0	0	0	0	0	1	0	1	0	0	0
SAMN07719442	0	0	0	0	0	0	0	0	0	0	0	0	0	0	0	0	0	0	0	0	0	0	0	0	0
SAMN10416071	0	0	0	0	0	0	0	0	0	0	0	0	0	0	0	0	0	0	0	0	0	0	0	0	0
SAMN02345307	0	0	0	0	0	0	0	0	0	0	0	0	0	0	0	0	0	0	0	0	0	0	0	0	0
SAMEA1711472	0	0	0	0	0	0	0	0	0	0	0	0	0	0	1	0	0	0	0	0	0	0	0	0	0
SAMEA1711399	0	0	0	0	0	0	0	0	0	0	0	0	0	0	1	0	0	0	0	0	0	0	0	0	0
SAMN04893773	0	0	0	0	0	0	0	0	0	0	0	0	0	0	0	0	0	0	0	0	0	0	0	0	0
SAMN03468431	0	0	0	0	0	0	0	0	0	0	0	0	0	0	0	0	0	0	0	0	0	0	0	0	0
SAMN09476515	0	0	0	0	0	0	1	0	0	0	0	0	0	0	0	0	0	0	0	0	0	0	0	0	0
SAMN10887430	0	0	0	0	0	0	1	0	0	0	0	0	0	0	0	0	0	0	0	0	0	0	0	0	0
SAMN10872224	0	0	0	0	0	0	1	0	0	0	0	0	0	0	0	0	0	0	0	0	0	0	0	0	0
SAMN02845730	0	0	0	0	0	1	1	0	1	0	0	0	0	0	0	0	0	0	0	0	0	0	0	0	0
SAMN02845729	0	0	0	0	0	0	1	0	1	0	0	0	0	0	0	0	0	0	0	0	0	0	0	0	0
SAMN02368639	0	0	0	0	0	0	0	0	0	0	0	0	0	0	0	0	0	0	0	0	0	0	0	0	0
SAMN02846318	0	0	0	0	0	0	0	0	0	0	0	0	0	0	0	0	0	0	0	0	0	0	0	0	0
SAMEA1484355	0	0	0	0	1	1	1	0	1	0	0	0	0	0	1	0	0	0	0	0	0	0	0	0	0
SAMEA7115163	0	0	0	0	0	0	0	0	0	0	0	0	0	0	0	0	0	0	0	0	0	0	0	0	0
SAMEA5671543	0	0	0	0	0	0	0	0	0	0	0	0	0	0	0	0	0	0	0	0	0	0	0	0	0
SAMN11042250	0	0	0	0	0	0	0	0	0	0	0	0	0	0	0	0	0	0	0	0	0	0	0	0	0
SAMN06278692	0	0	0	0	0	0	0	0	0	0	0	0	0	0	0	0	0	0	0	0	0	0	0	0	0
SAMN02843534	0	0	0	0	0	0	0	0	0	0	0	0	0	0	0	0	0	0	0	0	0	0	0	0	0
SAMN02843640	0	0	0	0	0	1	0	0	0	0	0	0	0	0	0	0	0	0	0	0	0	0	0	0	0
SAMN17143915	0	0	0	0	0	0	0	0	0	0	0	0	0	0	0	0	0	0	0	0	0	0	0	0	0
SAMEA5556900	0	0	0	0	0	0	0	0	0	0	0	0	0	0	0	0	0	0	0	0	0	0	0	0	0
SAMEA5671558	0	0	0	0	0	0	0	0	0	0	0	0	0	0	0	0	0	0	0	0	0	0	0	0	0
SAMEA5671175	0	0	0	0	0	0	0	0	0	0	0	0	0	0	0	0	0	0	0	0	0	0	0	0	0
SAMEA5556730	0	0	0	0	0	0	0	0	0	0	0	0	0	0	0	0	0	0	0	0	0	0	0	0	0
SAMN05044513	0	0	0	0	0	0	0	0	0	0	0	0	0	0	0	0	0	0	0	0	0	0	0	0	0
SAMN14863555	0	0	0	0	0	0	0	0	0	0	0	0	0	0	0	0	0	0	0	0	0	0	0	0	0
SAMN31571241	0	0	0	0	0	0	0	0	0	0	0	0	0	0	0	0	0	0	0	0	0	0	0	0	0
SAMN31571237	0	0	0	0	0	0	0	0	0	0	0	0	0	0	0	0	0	0	0	0	0	0	0	0	0
