# Supplementary material for: Genomic and virulent characterization of a duck-associated Salmonella serovar Potsdam from China
Source: Poult Sci. 2024 Dec 5;104(1):104646. doi: 10.1016/j.psj.2024.104646 (PMC11719287; doi:10.1016/j.psj.2024.104646)
Supplement: Supplementary file 2 — S2 table: A summary of the 40 Salmonella MLST, antigenic formula, antimicrobial resistance genes and plasmids is provided, along with a distribution of virulence genes and the percentage of isolates carrying virulence genes. [file mmc2.xlsx]

## Sheet: Legend
Supplemental Table S2:	Sheet1: Summary of 40 Salmonella's MLST, antigenic formula, antimicrobial resistance genes and plasmids. Sheet2: Distribution of virulence genes among the studied isolates Sheet3: Percentage of carrying virulence genes among the studied isolates Sheet4: The death rate of chicken embryos infected with Potsdam isolates in DAY1-DAY5

## Sheet: Sheet1
Nubmer	Serovar	MLST	h1	h2	o_antigen	serogroup	aac(6')-Iaa	aac(3)-Ia	aph(3'')-Ib	aph(3')-Iia	aph(6)-Id	blaTEM-116	blaTEM-1B	tet(A)	Col(MP18)	Col(Ye4449)	Col440II	Col440I	ColRNAI	IncFIB(S)	IncFIB(pHCM2)	IncFII(S)	IncFII(p96A)	IncI	IncN	IncY	pENTAS02
YD028	Apeyeme	1546	z38	-	8,20	C2-C3	1	0	0	0	0	0	0	0	0	1	0	0	1	0	0	1	1	0	0	0	1
YD041	Apeyeme	1546	z38	-	8,20	C2-C3	1	0	0	0	0	0	0	0	0	1	0	0	1	0	0	1	1	0	0	0	1
YD044	Apeyeme	1546	z38	-	8,20	C2-C3	1	0	0	0	0	0	0	0	0	1	0	0	1	0	0	1	1	0	0	0	1
YD050	Apeyeme	1546	z38	-	8,20	C2-C3	1	0	0	0	0	0	0	0	0	1	0	1	1	0	0	1	1	0	0	0	1
YD093	Apeyeme	1546	z38	-	8,20	C2-C3	1	0	0	0	0	0	0	0	0	1	0	0	1	0	0	1	1	0	0	0	1
YD187	Apeyeme	1546	z38	-	8,20	C2-C3	1	0	0	0	0	0	0	0	0	1	0	0	1	0	0	1	1	0	0	0	1
YD127	Montevideo	305	g,m,s	-	6,7,14,[54]	C1	1	0	0	0	0	0	0	0	0	1	1	1	1	0	0	1	1	0	0	0	0
YD010	Potsdam	2039	l,v	e,n,z15	6,7,14	C1	1	0	0	0	0	0	0	0	0	0	1	1	1	0	0	0	0	0	1	0	0
YD015	Potsdam	2039	l,v	e,n,z15	6,7,14	C1	1	0	0	0	0	0	0	0	0	0	1	1	1	0	0	0	0	0	1	0	0
YD037	Potsdam	2039	l,v	e,n,z15	6,7,14	C1	1	0	0	0	0	0	0	0	0	0	1	1	1	0	0	0	0	0	1	0	0
YD057	Potsdam	2039	l,v	e,n,z15	6,7,14	C1	1	0	0	0	0	0	0	0	0	0	1	1	1	0	0	0	0	0	1	0	0
YD084	Potsdam	2039	l,v	e,n,z15	6,7,14	C1	1	0	0	0	0	0	0	1	1	1	1	1	1	0	0	0	0	0	0	0	0
YD086	Potsdam	2039	l,v	e,n,z15	6,7,14	C1	1	0	0	0	0	0	0	0	1	1	1	1	1	0	0	0	0	0	0	0	0
YD087	Potsdam	2039	l,v	e,n,z15	6,7,14	C1	1	0	0	0	0	0	0	0	1	0	1	0	1	0	0	0	0	1	0	0	0
YD092	Potsdam	2039	l,v	e,n,z15	6,7,14	C1	1	0	0	0	0	0	0	0	0	0	1	1	1	0	0	0	0	0	1	0	0
YD095	Potsdam	2039	l,v	e,n,z15	6,7,14	C1	1	0	0	0	0	0	0	0	0	0	1	1	1	0	0	0	0	0	1	0	0
YD102	Potsdam	2039	l,v	e,n,z15	6,7,14	C1	1	0	0	0	0	0	0	0	0	1	1	0	1	0	1	0	0	0	0	0	0
YD108	Potsdam	2039	l,v	e,n,z15	6,7,14	C1	1	0	0	0	0	0	0	0	0	1	1	1	1	0	0	0	0	0	1	0	0
YD109	Potsdam	2039	l,v	e,n,z15	6,7,14	C1	1	0	0	0	0	0	0	0	0	0	1	0	1	0	0	0	0	0	0	0	0
YD114	Potsdam	2039	l,v	e,n,z15	6,7,14	C1	1	0	0	0	0	0	0	0	0	0	1	1	1	0	1	0	0	0	0	0	0
YD161	Potsdam	2039	l,v	e,n,z15	6,7,14	C1	1	0	0	0	0	0	0	0	1	1	1	1	1	0	0	0	0	0	1	0	0
YD173	Potsdam	2039	l,v	e,n,z15	6,7,14	C1	1	0	0	1	0	1	0	0	1	0	1	1	1	0	0	0	0	0	1	0	0
YD178	Potsdam	2039	l,v	e,n,z15	6,7,14	C1	1	0	0	0	0	0	0	0	0	0	1	1	1	0	0	0	0	0	1	0	0
YD179	Potsdam	2039	l,v	e,n,z15	6,7,14	C1	1	1	0	0	0	1	0	0	0	0	1	1	1	0	0	0	0	0	1	0	0
YD183	Potsdam	2039	l,v	e,n,z15	6,7,14	C1	1	0	0	0	0	0	0	0	0	0	1	1	1	0	1	0	0	0	0	0	0
YD186	Potsdam	2039	l,v	e,n,z15	6,7,14	C1	1	0	0	0	0	0	0	0	0	0	1	1	1	0	0	0	0	0	1	0	0
YD194	Potsdam	2039	l,v	e,n,z15	6,7,14	C1	1	0	0	0	0	0	0	0	0	0	1	1	1	0	0	0	0	0	1	0	0
YD078	Saintpaul	49	e,h	1,2	1,4,[5],12	B	1	0	0	0	0	0	0	1	1	1	0	1	1	0	0	1	1	1	0	1	0
YD081	Saintpaul	49	e,h	1,2	1,4,[5],12	B	1	0	0	0	0	0	0	1	1	1	0	1	1	0	0	1	1	1	0	1	0
YD089	Saintpaul	49	e,h	1,2	1,4,[5],12	B	1	0	0	0	0	0	0	0	1	1	0	1	1	0	0	1	1	1	0	1	0
YD137	Saintpaul	49	e,h	1,2	1,4,[5],12	B	1	0	0	0	0	0	0	0	1	1	0	1	1	0	0	1	1	1	0	1	0
YD141	Saintpaul	49	e,h	1,2	1,4,[5],12	B	1	0	0	0	0	0	0	0	1	1	0	1	1	0	0	1	1	1	0	1	0
YD143	Saintpaul	49	e,h	1,2	1,4,[5],12	B	1	0	0	0	0	0	0	0	1	1	0	1	1	0	0	1	1	1	0	1	0
YD144	Saintpaul	49	e,h	1,2	1,4,[5],12	B	1	0	0	0	0	0	0	0	1	1	0	1	1	0	0	1	1	1	0	1	0
YD158	Saintpaul	49	e,h	1,2	1,4,[5],12	B	1	0	0	0	0	0	0	1	1	1	0	1	1	0	0	1	1	1	0	1	0
YD159	Saintpaul	49	e,h	1,2	1,4,[5],12	B	1	0	0	0	0	0	0	0	1	1	0	1	1	0	0	1	1	1	0	1	0
YD046	Typhimurium	19	i	1,2	1,4,[5],12	B	1	0	1	0	1	0	1	1	0	1	0	1	1	1	0	1	0	0	0	0	0
YD048	Typhimurium	19	i	1,2	1,4,[5],12	B	1	0	1	0	1	0	1	1	0	0	0	0	1	1	0	1	0	0	0	0	0
YD049	Typhimurium	19	i	1,2	1,4,[5],12	B	1	0	1	0	1	0	1	1	0	0	0	0	1	1	0	1	0	0	0	0	0
YD171	Typhimurium	19	i	1,2	1,4,[5],12	B	1	0	1	0	1	0	1	1	1	1	0	1	1	1	0	1	0	0	0	0	0

## Sheet: Sheet2
		steA	steB	steC	csgA	csgB	csgC	csgD	csgE	csgF	csgG	fimC	fimD	fimF	fimH	fimI	lpfA	lpfB	lpfC	lpfD	lpfE	pefA	pefB	pefC	pefD	mig-14	mgtB	mgtC	misL	shdA	sinH	ratB	invA	invB	invC	invE	invF	invG	invH	invI	invJ	spaO	spaP	spaQ	spaR	spaS	sicA	sicP	orgA
YD028	Apeyeme	1	1	1	1	1	1	1	1	1	1	1	1	1	1	1	1	1	1	0	1	0	0	0	0	1	1	1	1	0	1	0	1	1	1	1	1	1	1	1	1	1	1	1	1	1	1	1	1
YD041	Apeyeme	1	1	1	1	1	1	1	1	1	1	1	1	1	1	1	1	1	1	0	1	0	0	0	0	1	1	1	1	0	1	0	1	1	1	1	1	1	1	1	1	1	1	1	1	1	1	1	1
YD044	Apeyeme	1	1	1	1	1	1	1	1	1	1	1	1	1	1	1	1	1	1	0	1	0	0	0	0	1	1	1	1	0	1	0	1	1	1	1	1	1	1	1	1	1	1	1	1	1	1	1	1
YD050	Apeyeme	1	1	1	1	1	1	1	1	1	1	1	1	1	1	1	1	1	1	0	1	0	0	0	0	1	1	1	1	0	1	0	1	1	1	1	1	1	1	1	1	1	1	1	1	1	1	1	1
YD093	Apeyeme	1	1	1	1	1	1	1	1	1	1	1	1	1	1	1	1	1	1	0	1	0	0	0	0	1	1	1	1	0	1	0	1	1	1	1	1	1	1	1	1	1	1	1	1	1	1	1	1
YD187	Apeyeme	1	1	1	1	1	1	1	1	1	1	1	1	1	1	1	1	1	1	0	1	0	0	0	0	1	1	1	1	0	1	0	1	1	1	1	1	1	1	1	1	1	1	1	1	1	1	1	1
YD127	Montevideo	1	1	1	1	1	1	1	1	1	1	1	1	1	1	1	0	0	0	0	0	0	0	0	0	1	1	1	1	0	1	1	1	1	1	1	1	1	1	1	1	1	1	1	0	1	1	1	1
YD010	Potsdam	1	1	1	1	1	1	1	1	1	1	1	1	1	1	1	1	1	1	1	1	0	0	0	0	1	1	1	1	0	1	1	1	1	1	1	1	1	1	1	1	1	1	1	1	1	1	1	1
YD015	Potsdam	1	1	1	1	1	1	1	1	1	1	1	1	1	1	1	1	1	1	1	1	0	0	0	0	1	1	1	1	0	1	1	1	1	1	1	1	1	1	1	1	1	1	1	1	1	1	1	1
YD037	Potsdam	1	1	1	1	1	1	1	1	1	1	1	1	1	1	1	1	1	1	1	1	0	0	0	0	1	1	1	1	0	1	1	1	1	1	1	1	1	1	1	1	1	1	1	1	1	1	1	1
YD057	Potsdam	1	1	1	1	1	1	1	1	1	1	1	1	1	1	1	1	1	1	1	1	0	0	0	0	1	1	1	1	0	1	1	1	1	1	1	1	1	1	1	1	1	1	1	1	1	1	1	1
YD084	Potsdam	1	1	1	1	1	1	1	1	1	1	1	1	1	1	1	1	1	1	1	1	0	0	0	0	1	1	1	1	0	1	1	1	1	1	1	1	1	1	1	1	1	1	1	1	1	1	1	1
YD086	Potsdam	1	1	1	1	1	1	1	1	1	1	1	1	1	1	1	1	1	1	1	1	0	0	0	0	1	1	1	1	0	1	1	1	1	1	1	1	1	1	1	1	1	1	1	1	1	1	1	1
YD087	Potsdam	1	1	1	1	1	1	1	1	1	1	1	1	1	1	1	1	1	1	1	1	0	0	0	0	1	1	1	1	0	1	1	1	1	1	1	1	1	1	1	1	1	1	1	1	1	1	1	1
YD092	Potsdam	1	1	1	1	1	1	1	1	1	1	1	1	1	1	1	1	1	1	1	1	0	0	0	0	1	1	1	1	0	1	1	1	1	1	1	1	1	1	1	1	1	1	1	1	1	1	1	1
YD095	Potsdam	1	1	1	1	1	1	1	1	1	1	1	1	1	1	1	1	1	1	1	1	0	0	0	0	1	1	1	1	0	1	1	1	1	1	1	1	1	1	1	1	1	1	1	1	1	1	1	1
YD102	Potsdam	1	1	1	1	1	1	1	1	1	1	1	1	1	1	1	1	1	1	1	1	0	0	0	0	1	1	1	1	0	1	1	1	1	1	1	1	1	1	1	1	1	1	1	1	1	1	1	1
YD108	Potsdam	1	1	1	1	1	1	1	1	1	1	1	1	1	1	1	1	1	1	1	1	0	0	0	0	1	1	1	1	0	1	1	1	1	1	1	1	1	1	1	1	1	1	1	1	1	1	1	1
YD109	Potsdam	1	1	1	1	1	1	1	1	1	1	1	1	1	1	1	1	1	1	1	1	0	0	0	0	1	1	1	1	0	1	1	1	1	1	1	1	1	1	1	1	1	1	1	1	1	1	1	1
YD114	Potsdam	1	1	1	1	1	1	1	1	1	1	1	1	1	1	1	1	1	1	1	1	0	0	0	0	1	1	1	1	0	1	1	1	1	1	1	1	1	1	1	1	1	1	1	1	1	1	1	1
YD161	Potsdam	1	1	1	1	1	1	1	1	1	1	1	1	1	1	1	1	1	1	1	1	0	0	0	0	1	1	1	1	0	1	1	1	1	1	1	1	1	1	1	1	1	1	1	1	1	1	1	1
YD173	Potsdam	1	1	1	1	1	1	1	1	1	1	1	1	1	1	1	1	1	1	1	1	0	0	0	0	1	1	1	1	0	1	1	1	1	1	1	1	1	1	1	1	1	1	1	1	1	1	1	1
YD178	Potsdam	1	1	1	1	1	1	1	1	1	1	1	1	1	1	1	1	1	1	1	1	0	0	0	0	1	1	1	1	0	1	1	1	1	1	1	1	1	1	1	1	1	1	1	1	1	1	1	1
YD179	Potsdam	1	1	1	1	1	1	1	1	1	1	1	1	1	1	1	1	1	1	1	1	0	0	0	0	1	1	1	1	0	1	1	1	1	1	1	1	1	1	1	1	1	1	1	1	1	1	1	1
YD183	Potsdam	1	1	1	1	1	1	1	1	1	1	1	1	1	1	1	1	1	1	1	1	0	0	0	0	1	1	1	1	0	1	1	1	1	1	1	1	1	1	1	1	1	1	1	1	1	1	1	1
YD186	Potsdam	1	1	1	1	1	1	1	1	1	1	1	1	1	1	1	1	1	1	1	1	0	0	0	0	1	1	1	1	0	1	1	1	1	1	1	1	1	1	1	1	1	1	1	1	1	1	1	1
YD194	Potsdam	1	1	1	1	1	1	1	1	1	1	1	1	1	1	1	1	1	1	1	1	0	0	0	0	1	1	1	1	0	1	1	1	1	1	1	1	1	1	1	1	1	1	1	1	1	1	1	1
YD081	Saintpaul	1	1	1	1	1	1	1	1	1	1	1	1	1	1	1	1	1	1	1	1	0	0	0	0	1	1	1	1	1	1	1	1	1	1	1	1	1	1	1	1	1	1	1	1	1	1	1	1
YD137	Saintpaul	1	1	1	1	1	1	1	1	1	1	1	1	1	1	1	1	1	1	1	1	0	0	0	0	1	1	1	1	1	1	1	1	1	1	1	1	1	1	1	1	1	1	1	1	1	1	1	1
YD143	Saintpaul	1	1	1	1	1	1	1	1	1	1	1	1	1	1	1	1	1	1	1	1	0	0	0	0	1	1	1	1	1	1	1	1	1	1	1	1	1	1	1	1	1	1	1	1	1	1	1	1
YD158	Saintpaul	1	1	1	1	1	1	1	1	1	1	1	1	1	1	1	1	1	1	1	1	0	0	0	0	1	1	1	1	1	1	1	1	1	1	1	1	1	1	1	1	1	1	1	1	1	1	1	1
YD159	Saintpaul	1	1	1	1	1	1	1	1	1	1	1	1	1	1	1	1	1	1	1	1	0	0	0	0	1	1	1	1	1	1	1	1	1	1	1	1	1	1	1	1	1	1	1	1	1	1	1	1
YD078	Saintpaul	1	1	1	1	1	1	1	1	1	1	1	1	1	1	1	1	1	1	1	1	0	0	0	0	1	1	1	1	0	1	1	1	1	1	1	1	1	1	1	1	1	1	1	1	1	1	1	1
YD089	Saintpaul	1	1	1	1	1	1	1	1	1	1	1	1	1	1	1	1	1	1	1	1	0	0	0	0	1	1	1	1	0	1	1	1	1	1	1	1	1	1	1	1	1	1	1	1	1	1	1	1
YD141	Saintpaul	1	1	1	1	1	1	1	1	1	1	1	1	1	1	1	1	1	1	1	1	0	0	0	0	1	1	1	1	0	1	1	1	1	1	1	1	1	1	1	1	1	1	1	1	1	1	1	1
YD144	Saintpaul	1	1	1	1	1	1	1	1	1	1	1	1	1	1	1	1	1	1	1	1	0	0	0	0	1	1	1	1	0	1	1	1	1	1	1	1	1	1	1	1	1	1	1	1	1	1	1	1
YD046	Typhimurium	1	1	1	1	1	1	1	1	1	1	1	1	1	1	1	1	1	1	1	1	1	1	1	1	1	1	1	1	1	1	1	1	1	1	1	1	1	1	1	1	1	1	1	1	1	1	1	1
YD048	Typhimurium	1	1	1	1	1	1	1	1	1	1	1	1	1	1	1	1	1	1	1	1	1	1	1	1	1	1	1	1	0	1	1	1	1	1	1	1	1	1	1	1	1	1	1	1	1	1	1	1
YD049	Typhimurium	1	1	1	1	1	1	1	1	1	1	1	1	1	1	1	1	1	1	1	1	1	1	1	1	1	1	1	1	0	1	1	1	1	1	1	1	1	1	1	1	1	1	1	1	1	1	1	1
YD0171	Typhimurium	1	1	1	1	1	1	1	1	1	1	1	1	1	1	1	1	1	1	1	1	1	1	1	1	1	1	1	1	0	1	1	1	1	1	1	1	1	1	1	1	1	1	1	1	1	1	1	1
[truncated: 75 more columns]

## Sheet: sheet3
Feature		gene name	Apeyeme(6)	Montevideo(1)	Potsdam(20)	Saintpaul(9)	Typhimurium(4)
Fimbrial adherence determinants	ste	steA	100	100	100	100	100
		steB	100	100	100	100	100
		steC	100	100	100	100	100
	csg	csgA	100	100	100	100	100
		csgB	100	100	100	100	100
		csgC	100	100	100	100	100
		csgD	100	100	100	100	100
		csgE	100	100	100	100	100
		csgF	100	100	100	100	100
		csgG	100	100	100	100	100
	fim	fimC	100	100	100	100	100
		fimD	100	100	100	100	100
		fimF	100	100	100	100	100
		fimH	100	100	100	100	100
		fimI	100	100	100	100	100
	lpf	lpfA	100	0	100	100	100
		lpfB	100	0	100	100	100
		lpfC	100	0	100	100	100
		lpfD	0	0	100	100	100
		lpfE	100	0	100	100	100
	pef	pefA	0	0	0	0	100
		pefB	0	0	0	0	100
		pefC	0	0	0	0	100
		pefD	0	0	0	0	100
Macrophage inducible genes	Mig-14	mig-14	100	100	100	100	100
Magnesium uptake	Mg2+ transport	mgtB	100	100	100	100	100
		mgtC	100	100	100	100	100
Nonfimbrial adherence determinants	MisL	misL	100	100	100	100	100
	ShdA	shdA	0	0	0	55.5556	100
	SinH	sinH	100	100	100	100	100
	RatB	ratB	0	100	100	100	100
Secretion system	TTSS (SPI-1 encode)	invA	100	100	100	100	100
		invB	100	100	100	100	100
		invC	100	100	100	100	100
		invE	100	100	100	100	100
		invF	100	100	100	100	100
		invG	100	100	100	100	100
		invH	100	100	100	100	100
		invI	100	100	100	100	100
		invJ	100	100	100	100	100
		spaO	100	100	100	100	100
		spaP	100	100	100	100	100
		spaQ	100	100	100	100	100
		spaR	100	0	100	100	100
		spaS	100	100	100	100	100
		sicA	100	100	100	100	100
		sicP	100	100	100	100	100
		orgA	100	100	100	100	100
		sipD	100	100	100	100	100
		prgH	100	100	100	100	100
		prgI	100	100	100	100	100
		prgJ	100	100	100	100	100
		prgK	100	100	100	100	100
		orgB	100	100	100	100	100
		orgC	100	100	100	100	100
	TTSS (SPI-2 encode)	ssaG	100	100	100	100	100
		ssaH	100	100	100	100	100
		ssaI	100	100	100	100	100
		ssaJ	100	100	100	100	100
		ssaK	100	100	100	100	100
		ssaL	100	100	100	100	100
		ssaM	100	100	100	100	100
		ssaN	100	100	100	100	100
		ssaO	100	100	100	100	100
		ssaP	100	0	100	100	100
		ssaQ	100	100	100	100	100
		ssaR	100	100	100	100	100
		ssaS	100	100	100	100	100
		ssaT	100	100	100	100	100
		ssaU	100	100	100	100	100
		ssaV	100	100	100	100	100
		sscA	100	100	100	100	100
		sscB	100	100	100	100	100
		sseA	100	100	100	100	100
		sseB	100	100	100	100	100
		sseC	100	100	100	100	100
		sseD	100	100	100	100	100
		sseE	100	100	100	100	100
		ssaC	100	100	100	100	100
		ssaD	100	100	100	100	100
		ssaE	100	100	100	100	100
		slrP	100	100	100	100	100
	TTSS-1 translocated effectors	sptP	100	100	100	100	100
		sipA/sspA	100	100	100	100	100
		sipB/sspB	100	100	100	100	100
		sipC/sspC	100	100	100	100	100
		sopA	100	100	100	100	100
		sopB/sigD	100	100	100	100	100
		sopD	100	100	100	100	100
		sopE2	100	100	100	100	100
		avrA	100	0	100	100	100
	TTSS-2 translocated effectors	pipB	100	100	100	100	100
		sifA	100	100	100	100	100
		sifB	100	100	100	100	100
		pipB2	100	0	100	100	100
		spvR	0	0	0	0	100
		spvC	0	0	0	11.1111	100
		gogB	0	0	0	100	100
		sseK1	0	100	0	0	100
		sseK2	100	0	100	100	100
		sseI/srfH	0	0	0	0	100
		sseJ	100	100	100	100	100
		sseL	100	100	100	100	100
		sseG	100	100	100	100	100
		sseF	100	100	100	100	100
		sopD2	100	100	100	100	100
		spiC/ssaB	100	100	100	100	100
		sspH2	0	0	100	100	100
Serum resistance	Rck	rck	0	0	0	0	100
Stress adaptation	sodCI	sodCI	0	0	0	0	100
Toxin	Typhoid toxin	cdtB	0	100	0	0	100
	spvB	spvB	0	0	0	0	100
	iron-enterobactin transporter ATP-binding protein	fepC	100	100	100	100	100
	ferric enterobactin transporter	fepG	100	100	100	100	100
	unclassified genes	ompA	100	100	100	100	100
		entE	100	0	0	0	100
		entA	100	100	0	100	100
		entB	100	100	100	100	100
		faeC	0	100	0	0	100
		faeD	0	100	0	0	100
		faeE	0	100	0	0	100
		grvA	0	0	0	11.1111	100

## Sheet: Sheet4
Label name	Serovar	DAY1	DAY2	DAY3	DAY4	DAY5
YD010	Potsdam	0	0.25	0.125	0.25	0.125
YD015	Potsdam	0	0.25	0.125	0.25	0.125
YD037	Potsdam	0	0.125	0.25	0.25	0.125
YD057	Potsdam	0	0.125	0.25	0.25	0.25
YD084	Potsdam	0	0.25	0.25	0.125	0.25
YD086	Potsdam	0	0.25	0.25	0.25	0.25
YD087	Potsdam	0	0.125	0.25	0.25	0.125
YD092	Potsdam	0	0.125	0.25	0.125	0.125
YD095	Potsdam	0	0.25	0.125	0.25	0.125
YD102	Potsdam	0	0.125	0.25	0.125	0.25
YD108	Potsdam	0	0.25	0.25	0.25	0.25
YD109	Potsdam	0	0.25	0.375	0.125	0.125
YD114	Potsdam	0	0.125	0.25	0.25	0.25
YD161	Potsdam	0	0.25	0.25	0.125	0.125
YD173	Potsdam	0	0.25	0.125	0.25	0.25
YD178	Potsdam	0	0.125	0.25	0.125	0.125
YD179	Potsdam	0	0.125	0.125	0.25	0.125
YD183	Potsdam	0	0.25	0.25	0.125	0.25
YD186	Potsdam	0	0.125	0.125	0.25	0.125
YD194	Potsdam	0	0.125	0.25	0.25	0.25
R51	Pullorum	0	0.625	0.25	0.125
